# Supplementary material for: A transfer learning approach to facilitate ComBat-based harmonization of multicentre radiomic features in new datasets
Source: PLoS One. 2021 Jul 1;16(7):e0253653. doi: 10.1371/journal.pone.0253653 (PMC8248970; doi:10.1371/journal.pone.0253653)
Supplement: S1 Data — (CSV) [file pone.0253653.s006.csv]

PatientID;Institution;Failure.binary;Failure;age;type_histologiqueA;type_histologiqueB;type_histologiqueC;grade1;grade2;grade3;T1b1;T1b2;T2a;T2a1;T2a2;T2b;T3a;T3b;T4a;N;FIGO_StagingIIA1;FIGO_StagingIIA2;FIGO_StagingIIIA;FIGO_StagingIB1;FIGO_StagingIB2;FIGO_StagingIIB;FIGO_StagingIIIB;FIGO_StagingIVA;FIGO_StagingIVB;Entropy_cooc.W.ADC;GLNU_align.H.PET;Min_hist.PET;Max_hist.PET;Mean_hist.PET;Varian…
Cervix-CHRU-001;A;0;49.3;47;1;0;0;0;1;0;0;0;1;0;0;0;0;0;0;1;1;0;0;0;0;0;0;0;0;12.85352;46.256345;6.249117;17.825541;9.783773;6.814365;2.612479;0.688533;-0.339727;0.005095;9.629587;0.506553;1.12393;13751.9703;5622.519132;3.214263;15.913999;2.212137;44.047959;0.003366;0.002778;15.913999;0.065378;14.913999;0.811086;44.047959;34.604752;25.885455;24.984843;0.750543;0.724516;0.00502;22.877497;205.66265…
Cervix-CHRU-002;A;1;12.56667;44;1;0;0;0;1;0;0;0;0;0;0;1;0;0;0;1;0;0;0;0;0;1;0;0;0;12.21115;27.45454;11.005214;26.469077;15.42664;12.932074;3.598298;0.789526;-0.319613;0.006297;8.072951;0.507519;1.927281;9327.704678;8356.831632;4.848032;21.094294;2.348324;39.397962;0.003078;0.002637;21.094294;0.049942;20.094294;0.587732;39.397962;35.131001;27.305392;21.151296;0.779759;0.604571;0.00819;21.906539;22…
Cervix-CHRU-003;A;0;79.8;57;1;0;0;1;0;0;0;0;0;0;0;0;1;0;0;1;0;0;0;0;0;0;1;0;0;12.75682;90.195696;2.777718;6.877486;4.29533;0.923425;0.962163;0.248637;-0.944246;0.005015;9.669316;0.5033;0.410573;26624.00253;16832.00253;3.163721;19.521535;2.121251;50.91422;0.003145;0.002664;19.521535;0.053762;18.521535;0.393189;50.91422;48.128957;30.372933;27.52209;0.633585;0.574348;0.005033;27.250653;208.946095;10…
Cervix-CHRU-004;A;1;17.86667;55;1;0;0;1;0;0;0;0;0;0;0;1;0;0;0;1;0;0;0;0;0;1;0;0;0;13.4673;325.64333;6.296588;22.029843;10.334779;6.649795;2.580759;0.832011;0.855861;0.003289;10.57473;0.544274;0.919612;51058.07283;29100.29355;2.027384;20.128636;1.859572;76.239003;0.003118;0.002653;20.128636;0.052217;19.128636;0.866799;76.239003;64.127965;54.465939;51.5649;0.851856;0.806616;0.005971;17.810608;102.6…
Cervix-CHRU-005;A;0;39.5666667;53;0;1;0;0;1;0;0;0;0;0;0;1;0;0;0;0;0;0;0;0;0;0;1;0;0;12.63733;89.579042;3.583846;7.922501;4.454175;0.572094;0.757225;1.574845;3.250288;0.008066;7.621834;0.543922;0.306344;29414.55331;7769.378995;4.815431;21.017205;2.219725;36.934899;0.003081;0.002638;21.017205;0.050116;20.017205;0.525997;36.934899;35.994134;23.842957;21.389119;0.664919;0.596741;0.007553;15.359379;14…
Cervix-CHRU-006;A;1;4.76667;60;1;0;0;0;1;0;0;0;0;0;0;0;1;0;0;1;0;0;0;0;0;0;1;0;0;13.16159;101.713446;2.597947;6.206142;3.769041;0.615282;0.785315;0.610611;-0.090239;0.005237;10.58912;0.507322;0.388752;14240.03183;9563.904874;3.699578;18.532493;2.136984;46.00253;0.003195;0.002687;18.532493;0.056497;17.532493;0.308017;46.00253;42.951173;31.601203;15.996465;0.738262;0.374927;0.005396;23.346373;181.6…
Cervix-CHRU-007;A;0;25;79;0;1;0;1;0;0;0;0;0;1;0;0;0;0;0;0;1;0;0;0;0;0;0;0;0;12.20341;36.798444;8.653594;28.223361;14.92336;17.70073;4.209453;0.839347;0.183203;0.004674;8.904043;0.505103;1.896369;27047.19003;9092.296475;3.543891;18.849301;2.037928;44.902417;0.003178;0.002679;18.849301;0.055589;17.849301;0.488621;44.902417;44.465615;32.389001;23.521449;0.73092;0.531484;0.005911;23.396241;192.670673…
Cervix-CHRU-008;A;0;35.8;42;1;0;0;1;0;0;0;0;0;0;0;1;0;0;0;0;0;0;0;0;0;1;0;0;0;12.27549;50.997414;5.711431;12.99899;7.733934;2.604651;1.615639;0.909312;0.065658;0.00654;7.993992;0.511584;0.759455;39011.07187;7075.46835;4.588151;19.734607;2.245916;45.784623;0.003135;0.00266;19.734607;0.053209;18.734607;0.562828;45.784623;41.032464;26.048676;15.672106;0.637338;0.384436;0.006813;21.225028;217.707082;…
Cervix-CHRU-009;A;1;35.33333;51;1;0;0;1;0;0;0;0;0;0;0;1;0;0;0;0;0;0;0;0;0;1;0;0;0;13.36502;27.171292;5.879695;14.770986;9.116435;4.399354;2.09939;0.457283;-0.44365;0.007034;9.800956;0.505513;0.790611;14336.00253;4960.00253;3.429343;17.216548;2.120177;37.94986;0.003273;0.002726;17.216548;0.060622;16.216548;1.200401;37.94986;34.410489;29.363316;20.518411;0.855844;0.598784;0.005496;25.490172;201.589…
Cervix-CHRU-010;A;1;17.8;70;1;0;0;1;0;0;0;0;0;0;0;1;0;0;0;0;0;0;0;0;0;1;0;0;0;12.64322;20.180627;5.695684;17.137587;8.545943;6.118426;2.475564;1.213924;1.243357;0.009571;10.158566;0.507289;1.236301;17165.99569;3814.272061;3.9925;15.909141;2.325111;27.150273;0.003366;0.002778;15.909141;0.065397;14.909141;0.796863;27.150273;26.978032;19.602559;18.973235;0.729116;0.705787;0.007806;18.576799;190.9085…
Cervix-CHRU-011;A;1;5.83333;68;0;0;1;0;0;1;0;0;0;0;0;0;1;0;0;1;0;0;0;0;0;0;1;0;0;12.6819;95.568273;5.248808;15.509926;8.677232;3.696674;1.924546;0.114407;-0.661238;0.002812;11.973993;0.509897;0.549048;25292.25253;122901.92443;1.562009;19.653565;1.897065;126.00253;0.003139;0.002662;19.653565;0.053418;18.653565;1.275031;126.00253;113.010106;58.208981;54.498437;0.517597;0.484762;0.004587;23.379547;1…
Cervix-CHRU-012;A;1;9.2;36;0;1;0;0;0;1;0;1;0;0;0;0;0;0;0;1;0;0;0;0;1;0;0;0;0;13.32059;98.749069;2.661315;6.703064;4.09584;0.769739;0.878435;0.348255;-0.737537;0.004859;8.77181;0.505397;0.40756;42592.78573;13900.44882;3.216166;18.788598;2.167139;50.21209;0.003182;0.002681;18.788598;0.055761;17.788598;0.625807;50.21209;45.904157;32.395272;22.395194;0.708229;0.49037;0.005182;25.594089;180.373068;10.…
Cervix-CHRU-013;A;0;43.9666667;66;1;0;0;1;0;0;0;0;0;0;0;1;0;0;0;1;0;0;0;0;0;1;0;0;0;11.7846;91.335658;9.791826;25.874656;16.017103;13.086583;3.619719;0.172072;-0.825117;0.003391;10.228047;0.503511;1.501804;73476.358;13704.96054;2.259184;16.410891;1.907604;61.190762;0.003328;0.002756;16.410891;0.063475;15.410891;0.514343;61.190762;55.234116;37.740868;33.17225;0.685805;0.603087;0.004125;27.333547;1…
Cervix-CHRU-014;A;1;12.3;73;1;0;0;0;1;0;0;0;0;0;0;0;0;0;1;1;0;0;0;0;0;0;0;0;1;12.708721;10.687789;3.984913;10.586985;5.668388;2.884124;1.700056;1.300704;0.917908;0.02811;11.311302;0.524481;0.825231;33373.82956;1335.477628;5.635543;12.951464;2.688244;14.96916;0.003669;0.002991;12.951464;0.079756;11.951464;0.095269;14.96916;15.809184;10.975405;10.633795;0.696723;0.675112;0.010312;21.092024;331.3213…
Cervix-CHRU-015;A;1;5.03333;37;0;0;1;0;1;0;0;0;0;0;0;0;0;0;1;1;0;0;0;0;0;0;0;1;0;12.75189;173.372413;9.42877;33.821607;17.563376;22.695882;4.766284;0.561027;-0.39713;0.002942;11.316997;0.511325;2.169912;96832.19784;54614.14706;2.924059;27.744206;1.83549;82.488896;0.002893;0.002577;27.744206;0.038577;26.744206;1.085358;82.488896;75.644734;64.814999;54.983048;0.859359;0.72938;0.003958;24.006429;154…
Cervix-CHRU-016;A;0;48.9666667;59;1;0;0;1;0;0;0;0;0;0;0;1;0;0;0;0;0;0;0;0;0;1;0;0;0;12.59191;43.096793;3.487188;10.600035;5.7234;1.662616;1.290973;0.775069;0.414611;0.00709;7.814178;0.509146;0.49031;27935.24325;4991.784268;3.734564;15.395231;2.197652;34.931027;0.003408;0.002804;15.395231;0.067496;14.395231;0.273118;34.931027;33.37045;19.893609;17.868123;0.598644;0.537942;0.010136;22.412013;137.44…
Cervix-CHRU-017;A;1;5.86667;53;1;0;0;1;0;0;0;0;0;0;0;0;1;0;0;1;0;0;0;0;0;0;1;0;0;12.82507;247.155247;5.288638;15.498453;8.277605;3.68902;1.922553;0.536841;-0.212966;0.003634;9.879059;0.506975;0.664386;13955.52597;9970.231046;1.988332;13.29958;1.801413;50.052506;0.003624;0.002955;13.29958;0.077735;12.29958;0.727221;50.052506;39.939484;37.048264;33.355927;0.930135;0.837681;0.006377;20.926726;136.85…
Cervix-CHRU-018;A;1;7.33333;57;1;0;0;1;0;0;0;0;0;0;0;0;0;0;1;1;0;0;0;0;0;0;0;1;0;13.47781;253.417108;9.405167;26.580251;13.482252;9.808131;3.13392;1.035571;0.771978;0.003096;10.927093;0.530799;1.146237;86131.01034;49890.28769;2.311289;21.407731;1.817515;75.897191;0.003066;0.002632;21.407731;0.049248;20.407731;1.018081;75.897191;64.319905;55.97989;46.557134;0.87286;0.726356;0.006447;17.001097;137.…
Cervix-CHRU-019;A;1;12.03333;70;1;0;0;0;1;0;0;0;0;0;0;1;0;0;0;1;0;0;0;0;0;1;0;0;0;13.01534;68.8261;8.404314;23.013333;12.76457;8.596705;2.934112;0.566053;-0.201209;0.004021;9.420055;0.503866;1.334812;35780.20175;12654.14218;2.982501;20.307805;1.988002;60.268605;0.00311;0.002649;20.307805;0.051778;19.307805;0.162227;60.268605;52.092019;40.867658;28.485656;0.787048;0.549341;0.005029;21.92308;161.46…
Cervix-CHRU-020;A;1;13.56667;53;0;1;0;0;1;0;0;0;0;0;0;1;0;0;0;1;0;0;0;0;0;1;0;0;0;13.81885;66.731002;7.676162;22.572961;12.185448;9.313441;3.053908;0.583765;-0.157924;0.004016;9.434468;0.506089;1.146161;24459.34628;10336.12753;2.475902;14.8489;2.048114;49.520203;0.003457;0.002836;14.8489;0.069887;13.8489;0.23762;49.520203;43.854195;29.559546;26.81268;0.676553;0.613913;0.004792;22.367575;163.36934…
Cervix-CHRU-021;A;1;12.7;50;0;1;0;0;0;1;0;0;0;0;0;1;0;0;0;1;0;0;0;0;0;1;0;0;0;13.31074;202.335868;7.943737;18.162146;10.810062;4.383634;2.095639;0.892842;0.529259;0.004489;9.021013;0.50981;0.927542;18123.21542;13319.78671;3.305734;17.944205;2.045607;48.376077;0.003228;0.002703;17.944205;0.058266;16.944205;0.59431;48.376077;45.074536;31.956103;22.753173;0.711475;0.507292;0.005555;20.396641;170.532…
Cervix-CHRU-022;A;0;63.1666667;34;1;0;0;1;0;0;1;0;0;0;0;0;0;0;0;1;0;0;0;1;0;0;0;0;0;10.34164;12.924256;6.060972;11.384329;7.899104;2.189843;1.481487;0.740572;-0.659393;0.020387;5.809885;0.511459;1.017567;3584.00253;3040.00253;5.43968;17.208396;2.716816;20.398608;0.003273;0.002726;17.208396;0.06065;16.208396;0.06931;20.398608;21.3333;17.554736;13.978907;0.825389;0.657751;0.01003;27.43003;348.77727…
Cervix-CHRU-023;A;0;48.6;58;1;0;0;1;0;0;0;0;0;0;0;1;0;0;0;0;0;0;0;0;0;1;0;0;0;11.30091;70.326275;8.714294;19.982402;13.320415;8.302075;2.883423;0.14794;-1.062859;0.00398;9.476734;0.506554;1.136583;25827.19589;8061.863858;2.765149;16.888631;1.837392;45.828286;0.003295;0.002738;16.888631;0.06175;15.888631;0.369583;45.828286;38.886948;34.031442;29.995444;0.87766;0.773865;0.003871;28.910176;253.66596…
Cervix-CHRU-024;A;1;10.06667;74;1;0;0;1;0;0;0;0;0;0;0;0;0;0;1;1;0;0;0;0;0;0;0;1;0;13.44621;176.884251;5.640394;20.146356;9.497589;6.450421;2.5418;0.708799;0.216215;0.003247;10.515222;0.506661;1.289007;55579.47128;33585.26425;3.27921;25.860124;1.799887;80.202283;0.002933;0.002588;25.860124;0.041203;24.860124;0.294526;80.202283;84.223416;41.689187;36.057034;0.497498;0.430625;0.004484;18.929133;126.…
Cervix-CHRU-025;B;1;31.4;79;1;0;0;0;1;0;0;0;0;0;0;0;1;0;0;0;0;0;1;0;0;0;0;0;0;12.19805;20.887043;4.822866;9.92761;6.990534;1.657186;1.288864;0.404035;-0.572224;0.011536;6.80501;0.507113;0.650255;7232.00253;4128.00253;4.293717;17.162352;2.124481;27.13185;0.003276;0.002728;17.162352;0.060806;16.162352;0.535562;27.13185;25.420932;23.541394;17.493398;0.928586;0.690648;0.00631;30.8778;265.01775;9.8331…
Cervix-CHRU-026;A;1;15.06667;69;0;0;1;0;0;1;0;0;0;0;0;0;0;0;1;0;0;0;0;0;0;0;0;0;1;13.67553;210.381763;5.436696;13.266317;6.721503;1.482413;1.219034;1.75589;3.747309;0.003921;9.592219;0.524525;0.341925;31370.62948;18466.46542;3.559024;23.196706;2.097433;57.864434;0.003005;0.00261;23.196706;0.045644;22.196706;0.893439;57.864434;45.029466;41.347428;31.047969;0.920756;0.692016;0.01101;12.351914;108.4…
Cervix-CHRU-027;A;0;73.1333333;50;1;0;0;0;1;0;0;0;0;0;0;1;0;0;0;1;0;0;0;0;0;1;0;0;0;12.39759;18.928399;9.869586;23.515798;13.334586;10.043871;3.171338;1.075582;0.503383;0.011876;6.743997;0.507203;1.012738;16848.00253;4000.00253;4.657991;18.283526;2.249444;36.00253;0.003209;0.002694;18.283526;0.057232;17.283526;0.735314;36.00253;32.532063;18.813811;18.345055;0.580813;0.566403;0.00975;20.563902;248…
Cervix-CHRU-028;A;0;34.9333333;58;1;0;0;1;0;0;0;0;0;0;0;1;0;0;0;1;0;0;0;0;0;1;0;0;0;12.27779;125.102706;6.459659;15.167905;9.186685;2.803152;1.676036;0.635088;0.270102;0.003829;7.650275;0.5061;0.789024;30003.54941;12164.12753;2.516025;16.152985;1.954568;49.802129;0.003347;0.002767;16.152985;0.064448;15.152985;0.193503;49.802129;42.465035;32.260083;31.74714;0.762201;0.750122;0.005499;21.914825;146…
Cervix-CHRU-029;A;0;41.6;34;1;0;0;1;0;0;0;0;0;1;0;0;0;0;0;1;1;0;0;0;0;0;0;0;0;13.4663;26.90978;2.498924;6.376591;3.831498;0.666468;0.817354;0.690474;-0.020826;0.008286;7.475777;0.51271;0.452576;16220.42441;4266.501065;4.327011;16.448384;2.188971;31.498561;0.003325;0.002755;16.448384;0.063336;15.448384;0.470475;31.498561;29.537681;23.059611;13.088946;0.783196;0.445609;0.008079;24.873677;188.812067…
Cervix-CHRU-030;A;0;48.1;58;1;0;0;0;1;0;0;0;0;0;0;1;0;0;0;0;0;0;0;0;0;1;0;0;0;11.30577;80.988684;8.565114;24.367099;14.29595;11.421683;3.381754;0.439295;-0.320117;0.003563;9.959359;0.505922;1.435207;35775.2955;12593.95468;2.167279;14.752277;1.906912;60.665532;0.003467;0.002842;14.752277;0.070328;13.752277;0.478592;60.665532;54.191281;33.943143;28.448779;0.628871;0.527477;0.004567;25.687588;171.87…
Cervix-CHRU-031;A;0;83.1;63;1;0;0;0;1;0;0;1;0;0;0;0;0;0;0;0;0;0;0;0;1;0;0;0;0;9.90098;39.307446;3.741266;7.676025;5.007408;1.03781;1.020017;0.746523;-0.417866;0.00763;7.626386;0.509727;0.49388;12800.00253;4640.00253;3.63864;17.590789;2.187404;35.102387;0.003249;0.002714;17.590789;0.059386;16.590789;0.358713;35.102387;30.600768;25.027547;24.324195;0.820388;0.797401;0.006133;25.245878;281.561937;10…
Cervix-CHRU-032;B;1;7.06667;47;1;0;0;1;0;0;0;0;0;0;0;1;0;0;0;0;0;0;0;0;0;1;0;0;0;13.21362;112.145185;8.42522;20.206841;11.527291;6.696605;2.589821;0.991044;0.251235;0.003745;9.725038;0.511965;0.782849;57792.00253;19648.00253;3.380128;27.005597;2.158219;66.455518;0.002908;0.002581;27.005597;0.039563;26.005597;1.472617;66.455518;57.620835;51.104741;44.548066;0.889439;0.775644;0.005752;20.216531;204…
Cervix-CHRU-033;A;1;13.4;64;0;1;0;0;0;1;0;0;0;0;0;1;0;0;0;1;0;0;0;0;0;1;0;0;0;14.02244;107.01903;6.83416;20.226041;11.704523;7.456693;2.732761;0.297254;-0.508616;0.003434;10.148424;0.502214;0.863664;40348.07675;27821.40097;2.377283;16.845107;1.922128;90.600545;0.003298;0.002739;16.845107;0.061903;15.845106;0.429208;90.600545;82.551228;28.816928;24.468671;0.351589;0.298914;0.004703;25.710839;155.0…
Cervix-CHRU-034;A;0;26.9;58;1;0;0;1;0;0;0;0;0;0;0;1;0;0;0;0;0;0;0;0;0;1;0;0;0;11.87499;55.413629;9.12223;23.496964;12.823913;9.534928;3.089988;0.844453;-0.055309;0.004781;8.848423;0.508707;1.04876;16845.8287;12280.99179;3.947709;20.915389;2.097237;44.76859;0.003085;0.002639;20.915389;0.050347;19.915389;1.136113;44.76859;43.099965;32.50628;28.326522;0.756722;0.659738;0.008698;19.842388;195.183527;…
Cervix-CHRU-035;A;0;20.9333333;60;1;0;0;0;1;0;0;0;0;0;0;1;0;0;0;1;0;0;0;0;0;1;0;0;0;12.62939;72.682303;12.976804;32.302182;17.517891;12.533635;3.54246;1.082683;1.252155;0.003886;8.559615;0.506217;1.485501;26650.50644;20685.05331;4.127638;25.481765;2.08253;57.273816;0.002942;0.00259;25.481765;0.041778;24.481765;0.728789;57.273816;54.47297;36.913175;32.674539;0.680157;0.602342;0.005601;17.426068;14…
Cervix-CHRU-036;A;0;30.0666667;43;1;0;0;1;0;0;0;0;0;0;0;1;0;0;0;0;0;0;0;0;0;1;0;0;0;12.46372;28.268955;3.47208;7.457015;4.69512;0.986433;0.994449;0.690793;-0.335815;0.013243;6.571281;0.517997;0.579831;33317.29233;2510.684903;6.702804;20.665982;2.458226;29.396407;0.003095;0.002643;20.665982;0.050925;19.665982;0.056079;29.396407;29.357285;23.135884;6.995747;0.790592;0.240761;0.006697;24.092113;263.…
Cervix-CHRU-037;A;1;6.46667;40;0;1;0;1;0;0;0;0;0;0;0;0;1;0;0;0;0;0;0;0;0;0;1;0;0;14.05255;113.855269;3.542954;8.691705;5.094172;1.3635;1.169136;0.734525;-0.359125;0.004867;8.811369;0.517162;0.390301;17248.99667;9769.15585;3.383282;18.065278;2.087378;55.174989;0.003221;0.0027;18.065278;0.057893;17.065278;0.145877;55.174989;48.277905;28.259585;22.246627;0.587861;0.463305;0.005169;22.435563;210.7714…
Cervix-CHRU-038;A;0;53.5333333;62;1;0;0;0;1;0;0;0;0;0;0;1;0;0;0;0;0;0;0;0;0;1;0;0;0;11.30907;26.305056;8.545914;20.749009;11.999449;7.640288;2.766179;1.113212;0.718435;0.010652;6.959719;0.506971;1.286558;4270.237882;3439.556485;5.271084;17.677468;2.434348;27.497985;0.003244;0.002711;17.677468;0.059107;16.677468;0.430977;27.497985;26.641738;21.96082;11.230946;0.826815;0.42403;0.005961;21.818216;23…
Cervix-CHRU-039;A;0;6.7333333;56;1;0;0;1;0;0;0;0;0;0;0;1;0;0;0;1;0;0;0;0;0;1;0;0;0;11.33656;126.542597;6.775675;17.191344;10.778443;5.065264;2.252582;0.19044;-0.591791;0.00348;10.10842;0.506775;0.94668;41214.81503;19608.84628;2.0881;14.899285;1.951449;48.334714;0.003453;0.002832;14.899285;0.069659;13.899285;0.445534;48.334714;43.636525;38.781213;35.215241;0.891256;0.809532;0.004932;27.094295;168.…
Cervix-CHRU-040;A;0;50.4666667;54;1;0;0;1;0;0;0;0;0;0;0;1;0;0;0;0;0;0;0;0;0;1;0;0;0;11.71615;52.347193;11.03567;27.36262;17.284694;15.760367;3.972144;0.364479;-0.732477;0.005702;8.316057;0.504415;1.866733;10889.43612;4239.034268;3.120039;14.291208;2.05355;33.289163;0.003512;0.002873;14.291208;0.072515;13.291208;0.241698;33.289163;29.881568;27.291568;19.005147;0.915847;0.638515;0.004555;27.726796;…
Cervix-CHRU-041;A;0;40.1666667;54;1;0;0;1;0;0;0;0;0;0;0;0;1;0;0;1;0;0;0;0;0;0;1;0;0;10.55277;46.034402;14.713982;34.63839;20.214659;21.054111;4.59073;1.037413;0.336368;0.004375;9.109955;0.51113;2.314723;19367.07675;15571.5748;4.781718;26.541942;2.146008;51.422372;0.002918;0.002583;26.541942;0.04021;25.541942;1.007573;51.422372;52.012349;36.061425;30.485799;0.695839;0.588636;0.005654;21.079281;238…
Cervix-CHRU-042;A;0;22.9666667;67;1;0;0;0;1;0;0;0;0;0;0;1;0;0;0;0;0;0;0;0;0;1;0;0;0;11.91184;32.160265;7.496488;21.480018;12.373582;10.252996;3.204165;0.419618;-0.52586;0.005342;8.494679;0.506736;1.375017;12474.28183;5984.371671;3.072725;14.726347;2.00253;34.411832;0.003469;0.002843;14.726347;0.070447;13.726347;0.402842;34.411832;32.129804;25.575318;21.542226;0.798514;0.672979;0.004813;25.707581;…
Cervix-CHRU-043;A;1;15.5;56;1;0;0;0;1;0;0;0;0;0;0;0;0;0;1;1;0;0;0;0;0;0;0;1;0;13.88523;288.144057;2.771594;10.652776;4.30695;1.654945;1.287993;1.233254;1.71962;0.008829;10.562755;0.700618;0.327237;53743.72909;21216.65292;3.798572;29.625106;2.037876;62.740079;0.002859;0.002568;29.625106;0.036288;28.625106;0.892864;62.740079;47.851628;45.560849;37.471539;0.954655;0.785596;0.00893;14.684019;108.1932…
Cervix-CHRU-044;A;0;31.2;44;1;0;0;0;1;0;0;0;0;0;0;1;0;0;0;1;0;0;0;0;0;1;0;0;0;10.98247;42.850265;3.740236;7.674995;5.006378;1.03678;1.018987;0.745493;-0.418896;0.0066;7.625356;0.508697;0.49285;12800.0015;4640.0015;3.63761;17.589759;2.186374;35.101357;0.002219;0.001684;17.589759;0.058356;16.589759;0.357683;35.101357;30.599738;25.026517;24.323165;0.819358;0.796371;0.005103;25.244848;281.560907;10.4…
Cervix-CHRU-045;A;0;56.0666667;48;1;0;0;1;0;0;0;1;0;0;0;0;0;0;0;0;0;0;0;0;1;0;0;0;0;9.93702;60.861188;2.042906;4.317829;2.424636;0.178752;0.419449;1.976097;4.557834;0.025335;6.829377;0.546742;0.156713;4337.56424;3853.478302;6.505009;21.899346;2.546873;50.135758;0.016418;0.015995;21.899346;0.061597;20.899346;0.318895;50.135758;44.592064;18.015189;11.897047;0.419687;0.282436;0.040752;13.806433;171.…
Cervix-CHRU-046;A;0;28.1;29;0;1;0;1;0;0;0;0;0;0;0;1;0;0;0;1;0;0;0;0;0;1;0;0;0;12.82907;102.307566;7.776814;48.083496;15.80305;48.798385;7.000346;1.213066;1.117232;0.016468;10.872428;0.530076;1.862465;70967.75809;23084.04715;3.282883;27.985295;1.894327;72.569329;0.016259;0.015946;27.985295;0.051653;26.985295;3.944944;72.569329;64.412049;43.252636;40.014775;0.687318;0.637038;0.022787;14.501242;122.…
Cervix-CHRU-047;A;0;79.3;90;1;0;0;0;1;0;0;0;0;0;0;1;0;0;0;0;0;0;0;0;0;1;0;0;0;12.51606;102.492728;1.484508;4.164474;2.599135;0.373891;0.614224;0.14188;-0.872695;0.01841;8.66842;0.516709;0.279711;26368.0159;13632.0159;2.902099;17.779648;2.169746;50.770211;0.016609;0.016078;17.779648;0.072194;16.779648;0.417982;50.770211;48.303952;28.516135;27.617987;0.606113;0.587513;0.018393;29.543193;191.773131;…
Cervix-CHRU-048;A;0;51.1666667;81;1;0;0;0;0;1;0;0;0;0;0;1;0;0;0;0;0;0;0;0;0;1;0;0;0;12.18425;309.144666;9.253266;27.360819;14.461585;10.499924;3.253804;0.341075;-0.496651;0.01635;11.29858;0.532489;1.261301;82323.0159;87378.71121;2.37256;24.848639;1.957279;94.164719;0.016329;0.015965;24.848639;0.056169;23.848639;0.887782;94.164719;83.9786;61.432797;49.96706;0.747378;0.610821;0.01797;20.607343;119.…
Cervix-CHRU-049;A;0;51.0333333;60;1;0;0;0;1;0;0;1;0;0;0;0;0;0;0;0;0;0;0;0;1;0;0;0;0;9.96593;21.626507;7.297655;17.152977;11.170645;6.098351;2.482163;0.404837;-0.692345;0.021054;7.620406;0.519144;1.191973;6590.399201;4098.714142;3.287031;12.697792;2.043872;29.409777;0.017075;0.01639;12.697792;0.094753;11.697792;0.39322;29.409777;28.409069;20.752879;16.084627;0.746251;0.581836;0.018996;28.87008;251…
Cervix-CHRU-050;A;0;30.6333333;54;1;0;0;1;0;0;0;0;0;0;0;1;0;0;0;1;0;0;0;0;0;1;0;0;0;10.26507;74.921419;6.968675;15.47245;10.38659;4.302324;2.086268;0.055922;-1.133061;0.017625;9.230621;0.516887;0.876316;21216.53543;11450.84988;2.479224;14.117297;1.931051;41.633206;0.016902;0.016257;14.117297;0.086815;13.117297;0.128469;41.633206;36.574864;30.083126;28.044054;0.838331;0.782556;0.018003;29.071465;2…
Cervix-CHRU-051;A;0;23.4333333;67;1;0;0;0;1;0;0;0;0;0;0;1;0;0;0;1;0;0;0;0;0;1;0;0;0;12.2008;78.864903;7.388754;17.629612;11.050188;5.660295;2.391694;0.357948;-0.804371;0.017467;9.376653;0.517968;1.241102;23872.62528;18011.02371;3.229425;19.149538;1.904072;46.319249;0.016534;0.016043;19.149538;0.068164;18.149538;0.378674;46.319249;40.278408;38.22406;27.9788;0.964876;0.710415;0.017447;25.886686;210…
Cervix-CHRU-052;A;0;32.7333333;74;0;1;0;1;0;0;0;0;0;0;0;1;0;0;0;1;0;0;0;0;0;1;0;0;0;11.55884;29.894464;8.491836;21.483366;13.516561;8.70923;2.964345;0.222414;-0.713592;0.019036;8.362163;0.520176;1.573874;11532.84012;8345.585236;3.296493;15.342533;2.086607;36.292614;0.016784;0.016178;15.342533;0.081146;14.342533;0.391732;36.292614;31.904137;24.241293;21.740414;0.775597;0.69717;0.020285;27.574622;1…
Cervix-CHRU-053;A;1;24.26667;83;1;0;0;0;0;1;0;0;0;0;0;1;0;0;0;1;0;0;0;0;0;1;0;0;0;14.27918;113.72863;3.708265;9.675947;4.883559;0.996544;1.006175;1.287825;1.989787;0.018427;9.690277;0.531833;0.392217;85030.12528;9354.164338;3.204838;16.289461;2.05253;41.440529;0.016708;0.016132;16.289461;0.077349;15.289461;0.628814;41.440529;39.15593;27.026425;20.918122;0.706;0.549937;0.020566;15.302246;119.11416…
Cervix-CHRU-054;A;0;51.8;59;1;0;0;0;1;0;0;0;0;1;0;0;0;0;0;1;1;0;0;0;0;0;0;0;0;11.64675;29.807933;5.15199;20.782944;10.636251;12.02328;3.481067;0.975714;0.095242;0.020205;7.990358;0.542994;1.439124;10353.35477;8357.185822;4.404815;19.796215;2.310543;49.69487;0.016503;0.016029;19.796215;0.066455;18.796215;1.246722;49.69487;47.631348;25.035685;19.097077;0.541355;0.416635;0.020788;26.323843;217.03797…
Cervix-CHRU-055;A;0;58.6666667;50;1;0;0;1;0;0;0;1;0;0;0;0;0;0;0;0;0;0;0;0;1;0;0;0;0;9.78064;85.019744;4.138436;13.586705;6.409081;3.405124;1.856884;1.080997;0.920496;0.017844;9.03556;0.517031;0.749588;33920.0159;13472.0159;4.937768;32.961529;2.009143;59.480175;0.016181;0.015928;32.961529;0.046253;31.961529;0.767653;59.480175;57.39737;43.714569;21.134226;0.777447;0.383934;0.019854;18.216671;162.79…
Cervix-CHRU-056;A;0;74.5666667;41;1;0;0;0;1;0;0;0;0;0;0;1;0;0;0;1;0;0;0;0;0;1;0;0;0;10.72797;26.471292;3.011676;6.800604;4.650921;1.002355;1.009105;0.28458;-0.948796;0.024447;6.886265;0.520174;0.63365;7488.0159;3840.0159;4.399765;17.750782;2.186632;28.0159;0.01661;0.016079;17.750782;0.072286;16.750782;0.423968;28.0159;27.975815;24.007851;15.857231;0.873984;0.582473;0.023146;32.02884;273.814387;9.…
Cervix-CHRU-057;A;1;27.8;53;1;0;0;1;0;0;1;0;0;0;0;0;0;0;0;1;0;0;0;1;0;0;0;0;0;12.98987;135.620774;5.277478;17.065945;8.202801;4.244115;2.072162;0.831103;0.501737;0.016917;9.98566;0.519963;0.886342;35371.82449;15209.5491;2.844172;19.213909;1.882567;56.194188;0.016531;0.016041;19.213909;0.067989;18.213909;0.574715;56.194188;49.111187;35.507714;32.955765;0.738817;0.686837;0.018049;18.435423;124.0070…
Cervix-CHRU-058;A;0;46.3;85;0;1;0;0;1;0;0;0;0;0;0;1;0;0;0;0;0;0;0;0;0;1;0;0;0;11.28998;88.710152;11.004039;31.046524;18.489892;15.792889;3.987926;-0.000568;-0.643815;0.016696;10.346696;0.515783;1.660358;46166.32449;22853.22488;2.206792;16.268093;1.963952;65.253929;0.01671;0.016133;16.268093;0.07743;15.268093;0.412344;65.253929;63.148014;35.390175;30.537218;0.576221;0.499352;0.020364;26.354666;137…
Cervix-CHRU-059;A;0;60.2333333;61;1;0;0;1;0;0;0;1;0;0;0;0;0;0;0;1;0;0;0;0;1;0;0;0;0;9.53274;109.416067;2.219049;6.535842;3.702808;1.055669;1.035591;0.653827;-0.446211;0.018005;8.951956;0.522652;0.339495;33856.0159;11808.0159;2.801077;18.647374;2.038977;55.00681;0.01656;0.016055;18.647374;0.069573;17.647374;0.842662;55.00681;53.099087;32.046341;30.824959;0.619301;0.596292;0.018187;25.394188;226.21…
Cervix-CHRU-060;A;0;26.3666667;61;0;0;1;0;0;1;0;0;0;0;0;1;0;0;0;1;0;0;0;0;0;0;0;0;1;12.13676;149.588185;9.548601;37.249619;17.632903;24.506027;4.96465;0.555505;0.103715;0.016338;8.247854;0.522395;2.061727;27945.3753;30558.13113;3.56612;37.948002;1.924193;94.38221;0.016127;0.015918;37.948002;0.042263;36.948002;1.364008;94.38221;90.009781;54.08788;45.688095;0.616741;0.523403;0.019127;20.401476;120.…
Cervix-CHRU-061;A;1;39.13333;53;1;0;0;1;0;0;0;0;0;0;0;0;0;0;1;1;0;0;0;0;0;0;0;1;0;13.87989;227.490291;5.486678;20.568432;8.693351;4.316127;2.089599;0.636285;0.796831;0.016605;10.604675;0.528805;0.64945;67550.08621;22526.69754;2.291754;19.182082;2.028006;66.619202;0.016532;0.016042;19.182082;0.068075;18.182082;0.557058;66.619202;53.241444;49.665356;39.382092;0.948713;0.755511;0.020131;14.980125;67…
Cervix-CHRU-062;A;0;56.1666667;58;1;0;0;1;0;0;0;0;0;0;0;1;0;0;0;0;0;0;0;0;0;1;0;0;0;12.39057;159.924262;3.404645;9.599537;5.123329;1.400033;1.192392;0.614218;-0.083593;0.017513;9.389951;0.529822;0.527553;37139.83621;15801.81571;2.662073;16.459732;2.006488;48.182278;0.016696;0.016125;16.459732;0.076713;15.459732;0.183509;48.182278;45.037632;38.529251;23.806244;0.871339;0.544319;0.018239;20.504397;…
Cervix-CHRU-063;A;0;40.7333333;48;1;0;0;0;0;1;0;0;0;0;0;0;1;0;0;1;0;0;0;0;0;0;1;0;0;12.56302;306.569212;3.991989;23.194481;5.801735;2.314674;1.532071;2.450586;16.871059;0.016783;10.263695;0.534081;0.605267;70804.96512;30450.90067;3.982316;30.393219;1.99537;77.191025;0.016217;0.015936;30.393219;0.048819;29.393219;0.531618;77.191025;66.741371;60.234627;42.828961;0.918385;0.65753;0.028861;7.286242;2…
Cervix-CHRU-064;A;0;20.7666667;58;0;1;0;1;0;0;0;0;0;0;0;0;0;0;1;1;0;0;0;0;0;0;0;0;1;11.24201;476.724322;7.07035;31.517777;11.449486;10.846556;3.306896;1.195583;1.982092;0.016211;8.825812;0.54854;1.089572;81164.8909;78997.00809;2.73862;31.873289;1.842687;105.637871;0.016195;0.015931;31.873289;0.04729;30.873289;1.992044;105.637871;91.176079;60.905671;51.685852;0.683843;0.582704;0.020885;12.798839;7…
Cervix-CHRU-065;A;0;26.3;66;1;0;0;0;1;0;0;1;0;0;0;0;0;0;0;0;0;0;0;0;1;0;0;0;0;12.02648;18.788432;13.506994;34.447529;18.591614;21.298549;4.629212;1.133922;0.564589;0.020998;7.644409;0.520875;1.597862;10052.3118;6619.320099;4.076624;18.13797;2.301614;39.424019;0.016588;0.016068;18.13797;0.071081;17.13797;0.86457;39.424019;37.318531;23.355929;18.250281;0.641594;0.504723;0.020696;19.580648;219.66698…
Cervix-CHRU-066;A;0;45.8;42;1;0;0;1;0;0;0;1;0;0;0;0;0;0;0;0;0;0;0;0;1;0;0;0;0;12.1451;129.492513;9.729725;32.083165;16.03677;10.232125;3.212183;0.007323;-0.216361;0.016983;10.042179;0.507513;1.447781;56184.70731;16081.64578;2.585835;20.369627;2.068225;71.82119;0.016478;0.016019;20.369627;0.065031;19.369627;0.405104;71.82119;68.32827;48.160908;26.75866;0.720677;0.407378;0.0203;19.775814;70.271259;…
Cervix-CHRU-067;A;0;43.1;82;1;0;0;0;1;0;0;0;0;0;0;1;0;0;0;0;0;0;0;0;0;1;0;0;0;12.45992;44.69322;3.358847;10.613405;5.515951;1.939428;1.402813;0.744644;0.174887;0.020183;7.918756;0.523183;0.607159;48473.23856;4248.623322;3.542642;14.883437;2.332973;36.676506;0.016825;0.016204;14.883437;0.083161;13.883437;0.378986;36.676506;35.056977;19.84281;17.646141;0.581719;0.519031;0.021492;21.850476;152.19310…
Cervix-CHRU-068;A;1;7.93333;75;1;0;0;0;0;1;0;0;0;0;0;0;1;0;0;1;0;0;0;0;0;0;1;0;0;14.31721;559.351571;11.70446;35.172779;17.982942;17.875963;4.242017;0.600118;-0.259817;0.01609;12.527595;0.537926;1.235156;87993.0472;145463.1565;2.330505;31.623148;1.907876;153.37822;0.016199;0.015932;31.623148;0.047538;30.623148;2.978254;153.37822;144.004212;74.345284;68.636269;0.532118;0.492469;0.017876;19.280978;…
Cervix-CHRU-069;A;0;32.9;55;1;0;0;1;0;0;0;0;0;0;0;1;0;0;0;0;0;0;0;0;0;1;0;0;0;11.70049;53.932033;5.36565;13.01236;7.497794;2.81679;1.689486;0.92418;0.119829;0.019431;8.18808;0.521264;0.809195;20154.28055;4516.147248;4.087422;18.247389;2.132973;45.797993;0.016581;0.016065;18.247389;0.07075;17.247389;0.558325;45.797993;41.966893;26.337897;16.046688;0.643346;0.398031;0.019355;21.113213;210.669194;10…
Cervix-CHRU-070;A;0;18.7;71;1;0;0;0;1;0;0;0;0;0;0;1;0;0;0;0;0;0;0;0;0;1;0;0;0;10.80983;17.257099;7.456583;23.680933;12.082994;11.414297;3.392051;0.852038;0.385803;0.021395;7.523695;0.518647;1.80498;6119.47342;4594.094513;3.982047;15.016972;2.114492;32.757309;0.016813;0.016196;15.016972;0.082562;14.016972;0.198597;32.757309;31.192713;20.824498;14.510939;0.683338;0.48083;0.020122;21.394858;180.4694…
Cervix-CHRU-072;A;0;24.33333333;52;1;0;0;0;0;1;0;0;0;0;0;0;1;0;0;1;0;0;0;0;0;0;1;0;0;11.755039;78.960903;8.404427;20.513229;12.31172;7.31105;2.719624;0.573403;-0.438414;0.02074;7.491707;0.525994;1.345089;25218.32203;14395.8777;3.463265;20.90328;1.887157;52.631086;0.019856;0.01941;20.90328;0.067184;19.90328;0.445636;52.631086;47.629953;37.984693;30.783418;0.816714;0.66546;0.021163;22.994611;201.14…
Cervix-CHRU-073;A;1;6.3;46;0;0;1;1;0;0;0;0;0;0;0;0;1;0;0;1;0;0;0;0;0;0;1;0;0;14.454471;101.743442;9.184214;22.642847;11.766441;4.803087;2.206487;1.586932;3.234333;0.021845;9.799808;0.562103;1.108789;22785.69703;13221.62379;3.809088;22.23627;2.205241;57.010526;0.019807;0.019391;22.23627;0.064311;21.23627;0.574925;57.010526;60.286066;36.398508;21.620698;0.622936;0.37773;0.024251;13.907014;114.96187…
Cervix-CHRU-075;A;0;26.16666667;51;1;0;0;1;0;0;0;0;0;0;0;1;0;0;0;0;0;0;0;0;0;1;0;0;0;11.870641;53.901405;4.011596;12.262114;5.544003;1.835757;1.36706;1.508547;3.540219;0.025105;7.480633;0.537061;0.631679;6284.564222;5420.307874;4.815102;18.320028;2.337482;32.515455;0.019978;0.019463;18.320028;0.073943;17.320028;0.566658;32.515455;27.433113;23.623987;16.021101;0.880351;0.603013;0.028147;14.496692;…
Cervix-CHRU-076;A;0;23.23333333;60;1;0;0;0;1;0;0;0;0;0;0;0;0;0;1;1;0;0;0;0;0;0;0;1;0;11.248488;103.554589;3.209396;8.500967;4.839295;1.151428;1.083315;0.386284;-0.659232;0.021492;8.891575;0.523484;0.435955;16811.71657;7719.408948;2.873534;15.138979;2.070582;40.811456;0.020202;0.019589;15.138979;0.085439;14.138979;0.310577;40.811456;39.885541;25.67848;23.854936;0.662932;0.61719;0.022441;23.009143;…
Cervix-CHRU-077;A;0;17.6;42;1;0;0;1;0;0;0;0;0;0;0;0;1;0;0;1;0;0;0;0;0;0;1;0;0;11.806543;266.705545;6.277177;23.287878;10.482874;8.227242;2.884251;0.851083;0.682455;0.019746;7.250931;0.529424;0.834934;9390.7693;38950.63649;2.632106;25.046081;1.968693;70.786527;0.019724;0.019364;25.046081;0.059257;24.046081;0.667315;70.786527;59.992292;53.404554;44.652666;0.909455;0.763524;0.02217;17.609083;110.015…
Cervix-CHRU-078;A;0;18.36666667;53;1;0;0;0;1;0;0;1;0;0;0;0;0;0;0;0;0;0;0;0;1;0;0;0;0;11.236076;9.723031;7.001258;11.528538;8.663359;1.355703;1.175329;0.599978;-0.510604;0.04488;5.328072;0.530276;0.688335;6378.619886;926.195508;5.740766;13.18678;2.505786;13.875706;0.02041;0.019738;13.18678;0.095245;12.18678;0.204701;13.875706;14.141384;12.492569;11.219863;0.902546;0.812424;0.025276;26.38185;287.80…
Cervix-CHRU-079;A;0;24.06666667;44;1;0;0;0;1;0;1;0;0;0;0;0;0;0;0;1;0;0;0;1;0;0;0;0;0;10.806044;28.353129;2.063546;4.48179;3.108424;0.346084;0.59095;0.484478;-0.423201;0.030217;6.567849;0.523075;0.23126;8328.785413;2332.860853;5.647218;17.395631;2.552633;33.4857;0.020032;0.019491;17.395631;0.07685;16.395631;0.255726;33.4857;30.24068;16.027381;9.828832;0.548994;0.343889;0.027452;28.177588;227.374;9…
Cervix-CHRU-080;A;0;24.13333333;63;1;0;0;0;1;0;0;0;0;0;0;0;1;0;0;0;0;0;0;0;0;0;1;0;0;11.889675;29.308463;10.349003;25.825307;15.091945;11.171289;3.358759;0.632852;-0.234939;0.02245;8.34477;0.521629;1.485028;41062.11598;7073.948011;3.700228;16.979034;2.069933;35.346342;0.02006;0.019505;16.979034;0.078263;15.979033;0.25506;35.346342;34.62338;27.994981;19.452196;0.82775;0.580878;0.022181;22.393265;1…
Cervix-CHRU-081;A;1;5.4;63;0;0;1;1;0;0;0;1;0;0;0;0;0;0;0;0;0;0;0;0;1;0;0;0;0;11.27395;98.830903;5.35395;13.00066;7.486094;2.80509;1.677786;0.91248;0.108129;0.007731;8.17638;0.509564;0.797495;20154.26885;4516.135548;4.075722;18.235689;2.121273;45.786293;0.004881;0.004365;18.235689;0.05905;17.235689;0.546625;45.786293;41.955193;26.326197;16.034988;0.631646;0.386331;0.007655;21.101513;210.657494;10.…
Cervix-CHRU-082;A;1;8.36666667;65;0;1;0;1;0;0;0;1;0;0;0;0;0;0;0;0;0;0;0;0;1;0;0;0;0;13.284208;224.460927;3.274096;19.797043;5.923174;3.792278;1.950892;1.203608;2.612774;0.005514;10.425386;0.517132;0.537493;16942.76254;28889.50278;3.275051;26.021442;2.071204;83.646827;0.00513;0.004787;26.021442;0.043167;25.021442;1.377243;83.646827;53.836174;44.801918;37.393917;0.836905;0.69929;0.010889;11.762626;…
Cervix-CHRU-083;A;1;22.26666667;56;0;0;1;1;0;0;0;0;0;0;0;1;0;0;0;1;0;0;0;0;0;1;0;0;0;13.080269;67.260674;8.324941;20.065319;12.480539;7.515417;2.745293;0.588192;-0.359535;0.006366;9.303341;0.510187;1.031435;22964.78207;13683.7352;2.930161;17.199369;1.957977;43.501858;0.005474;0.004927;17.199369;0.062888;16.199369;0.795814;43.501858;37.760059;37.074543;29.416666;0.986573;0.783744;0.006499;25.64393…
Cervix-CHRU-084;A;1;5.53333333;68;0;1;0;1;0;0;0;0;0;0;1;0;0;0;0;1;0;1;0;0;0;0;0;0;0;13.039186;119.077638;4.617852;20.195627;8.183338;6.855729;2.622171;1.136936;1.514982;0.00593;9.805229;0.518623;0.803654;26952.11411;15489.01059;4.280734;29.455755;2.048287;45.242759;0.005062;0.004769;29.455755;0.038685;28.455755;1.084967;65.242759;57.733936;35.516975;29.986639;0.619882;0.524084;0.00934;16.473566;1…
Cervix-CHRU-085;A;0;19.23333333;44;1;0;0;1;0;0;0;0;0;0;0;1;0;0;0;0;0;0;0;0;0;1;0;0;0;12.237832;21.288399;9.871786;23.517998;13.336786;10.046071;3.173538;1.077782;0.505583;0.014076;6.746197;0.509403;1.014938;6848.00473;12164.12973;4.660191;18.285726;2.251644;36.00473;0.005409;0.004894;18.285726;0.059432;17.285726;0.737514;36.00473;32.534263;18.816011;18.347255;0.583013;0.568603;0.01195;20.566102;2…
Cervix-CHRU-086;A;0;22.7;79;1;0;0;0;1;0;0;0;0;0;0;1;0;0;0;0;0;0;0;0;0;1;0;0;0;11.931741;46.21978;2.501124;6.378791;3.833698;0.668668;0.819554;0.692674;-0.018626;0.010486;7.477977;0.51491;0.454776;36220.42661;4000.00473;4.329211;16.450584;2.191171;31.500761;0.005525;0.004955;16.450584;0.065536;15.450584;0.472675;31.500761;29.539881;23.061811;13.091146;0.785396;0.447809;0.010279;24.875877;188.81426…
Cervix-CHRU-087;A;0;17;50;1;0;0;1;0;0;0;0;0;0;0;1;0;0;0;0;0;0;0;0;0;1;0;0;0;11.86602;63.937446;3.743466;7.678225;5.009608;1.04001;1.022217;0.748723;-0.415666;0.00983;7.628586;0.511927;0.49608;12800.00473;4266.503265;3.64084;17.592989;2.189604;35.104587;0.005449;0.004914;17.592989;0.061586;16.592989;0.360913;35.104587;30.602968;25.029747;24.326395;0.822588;0.799601;0.008333;25.248078;281.564137;10…
Cervix-CHRU-088;A;1;13.26666667;56;0;0;1;1;0;0;0;0;0;0;0;0;1;0;0;0;0;0;0;0;0;0;1;0;0;12.87111;16.174056;8.548114;20.751209;12.001649;7.642488;2.768379;1.115412;0.720635;0.012852;10.961919;0.509171;1.288758;7270.240082;4640.00473;5.273284;17.679668;2.436548;27.500185;0.005444;0.004911;17.679668;0.061307;16.679668;0.433177;27.500185;26.643938;21.96302;11.233146;0.829015;0.42623;0.008161;21.820416;2…
Cervix-CHRU-089;A;0;10.43333333;63;1;0;0;1;0;0;0;0;0;0;0;0;0;0;0;0;0;1;0;0;0;0;0;0;0;11.972318;60.182932;4.494503;13.872355;6.1769;2.825289;1.684182;1.851528;4.065725;0.008528;8.073359;0.515316;0.663766;33482.08676;6699.274261;5.36938;23.484394;2.245936;44.904617;0.005196;0.004807;23.484394;0.04732;22.484394;0.850169;44.904617;43.698837;30.624948;14.550337;0.705516;0.337626;0.012892;13.907436;153…
Cervix-CHRU-090;A;0;12.7;51;1;0;0;0;1;0;0;0;0;0;0;0;0;0;1;0;0;0;0;0;0;0;0;1;0;11.72074;146.320108;6.293466;16.391557;9.716703;5.438518;2.335779;0.44456;-0.777847;0.005682;7.08864;0.511797;1.057932;39743.15317;17621.18442;2.759918;19.447338;1.99221;55.754169;0.005349;0.004866;19.447338;0.056163;18.447338;0.577745;55.754169;53.042057;41.796062;35.906421;0.792691;0.681644;0.007254;25.062868;208.8271…
Cervix-CHRU-091;A;1;20.3;66;0;1;0;1;0;0;0;1;0;0;0;0;0;0;0;0;0;0;0;0;1;0;0;0;0;13.840216;118.301915;5.921608;15.697267;9.386395;4.943378;2.227037;0.367398;-0.80942;0.005868;9.8504;0.514252;0.792817;34901.08676;14114.88168;2.369846;15.987348;1.968802;58.553856;0.00556;0.004975;15.987348;0.067298;14.987348;0.39681;58.553856;51.643909;36.545437;28.877836;0.712346;0.563862;0.006075;25.752593;198.87228…
Cervix-CHRU-092;A;0;18.46666667;71;1;0;0;1;0;0;0;0;0;0;0;0;0;0;1;1;0;0;0;0;0;0;0;1;0;11.83108;36.21978;8.317567;23.377614;13.297217;9.144639;3.011657;0.236302;-0.624431;-0.014015;6.378764;0.48828;0.929188;50605.01645;10245.30844;0.187657;1.533704;2.002466;58.534326;0.012732;0.254516;1.533704;0.630984;0.533704;0.403829;97.965814;51.63384;42.39158;39.728387;0.806255;0.754691;-0.01212;24.035924;145.…
Cervix-CHRU-093;A;0;9.866666667;76;1;0;0;0;1;0;0;0;0;0;0;0;0;0;1;0;0;0;0;0;0;0;0;1;0;12.631328;61.440446;6.699616;21.060514;11.140328;7.627829;2.749731;0.533924;-0.235919;-0.014095;7.574113;0.497858;1.210003;69137.72739;12887.15219;0.171598;1.567164;1.810631;63.230752;0.011863;0.237787;1.567164;0.617326;0.567164;0.492599;98.055856;57.977613;46.295899;42.53581;0.783765;0.718927;-0.013091;21.379143…
Cervix-CHRU-094;A;0;15.06666667;51;1;0;0;1;0;0;0;0;0;0;0;1;0;0;0;0;0;0;0;0;0;1;0;0;0;11.918438;15.174056;14.202248;39.992929;22.021584;19.556141;4.409106;0.37488;-0.144075;-0.014373;11.256297;0.489164;1.390676;94918.88364;17159.64536;0.165982;1.690455;1.906341;39.380632;0.009024;0.186866;1.690455;0.571622;0.690455;0.456036;153.230546;127.303857;44.340943;42.701375;0.333584;0.320706;-0.012102;21.1…
Cervix-CHRU-095;A;0;12.3;60;1;0;0;1;0;0;0;0;0;0;0;1;0;0;0;0;0;0;0;0;0;1;0;0;0;11.70671;32.749793;10.320503;25.796807;15.063445;11.142789;3.330259;0.604352;-0.263439;-0.00605;8.31627;0.493129;1.456528;41062.08748;7073.919511;3.671728;16.950534;2.041433;35.317842;-0.00844;-0.008995;16.950534;0.049763;15.950533;0.22656;35.317842;34.59488;27.966481;19.423696;0.79925;0.552378;-0.006319;22.364765;193.8…
Cervix-CHRU-096;A;1;12.3;59;0;0;1;0;0;1;0;0;0;0;0;0;0;0;1;1;0;0;0;0;0;0;0;1;0;12.723483;94.923824;6.106991;16.736909;8.104484;2.759947;1.650096;1.277896;1.731628;-0.015214;10.38958;0.518501;0.303664;63180.691;14914.62167;0.220033;1.928161;2.118965;41.936324;0.00354;0.120047;1.928161;0.498323;0.928161;0.398462;122.205444;65.406555;46.901351;42.536167;0.701113;0.634391;-0.011497;14.182884;104.84320…
Cervix-CHRU-097;A;0;8.933333333;69;1;0;0;1;0;0;0;0;0;0;0;1;0;0;0;0;0;0;0;0;0;1;0;0;0;11.712331;84.268955;4.430022;10.762471;6.205112;2.113427;1.444044;0.911352;-0.004737;-0.012264;8.634535;0.488201;0.491866;13200.16782;4551.154634;0.329981;1.670144;2.206653;29.379077;0.009456;0.194247;1.670144;0.578691;0.670144;0.832324;64.743173;52.590455;26.735185;20.659326;0.493704;0.378205;-0.011597;22.242335…
Cervix-CHRU-098;A;0;8.433333333;37;1;0;0;0;1;0;0;0;0;0;0;0;0;0;1;0;0;0;0;0;0;0;0;1;0;10.67293;37.518193;5.771677;19.762578;9.433895;5.620379;2.358082;0.609201;-0.015026;-0.015534;11.152436;0.519025;1.041478;141750.74957;25980.91561;0.167256;1.960122;1.776501;33.270603;0.003067;0.11355;1.960122;0.490004;0.960122;1.092461;131.489417;96.541389;53.45388;50.823409;0.537733;0.51049;-0.013814;18.158727;…
Cervix-CHRU-099;A;1;8.733333333;59;0;0;1;0;1;0;0;0;0;0;0;1;0;0;0;1;0;0;0;0;0;1;0;0;0;13.200804;35.034402;7.206926;24.617347;12.341058;12.68244;3.548519;0.777493;0.160305;-0.013758;9.922052;0.49061;1.490135;34285.74692;10353.34067;0.287172;2.01376;1.927189;51.405042;0.003562;0.104994;2.01376;0.478161;1.01376;0.740649;83.876763;54.832288;43.450868;34.845555;0.777688;0.620792;-0.012506;21.154998;172…
Cervix-CHRU-100;A;0;9.433333333;44;1;0;0;0;0;1;0;0;0;0;0;0;0;0;1;1;0;0;0;0;0;0;0;1;0;10.75189;27.881193;5.772907;19.763808;9.435125;5.621609;2.359312;0.610431;-0.013796;-0.014304;11.153666;0.520255;1.042708;141750.7508;25980.91684;0.168486;1.961352;1.777731;39.380632;0.004297;0.11478;1.961352;0.491234;0.961352;1.093691;131.490647;96.542619;53.45511;50.824639;0.538963;0.51172;-0.012584;18.159957;1…
Cervix-CHRU-102;A;0;10.1;73;1;0;0;0;1;0;0;0;0;0;0;1;0;0;0;1;0;0;0;0;0;1;0;0;0;12.320993;41.636405;3.407945;9.602837;5.126629;1.403333;1.195692;0.617518;-0.080293;0.020813;9.393251;0.533122;0.530853;37139.83951;15801.81901;2.665373;16.463032;2.009788;48.185578;0.019996;0.019425;16.463032;0.080013;15.463032;0.186809;48.185578;45.040932;38.532551;23.809544;0.874639;0.547619;0.021539;20.507697;143.05…
Cervix-CHRU-103;A;0;9.4;50;1;0;0;0;1;0;0;0;0;0;0;1;0;0;0;0;0;0;0;0;0;1;0;0;0;11.54081;13.658399;9.852256;23.498468;13.317256;10.026541;3.154008;1.058252;0.486053;-0.005454;6.726667;0.489873;0.995408;6847.9852;12164.1102;4.640661;18.266196;2.232114;35.9852;-0.014121;-0.014636;18.266196;0.039902;17.266196;0.717984;35.9852;32.514733;18.796481;18.327725;0.563483;0.549073;-0.00758;20.546572;248.166452…
Cervix-CHRU-104;A;0;8.6;57;1;0;0;1;0;0;0;0;0;0;0;1;0;0;0;1;0;0;0;0;0;1;0;0;0;11.35072;46.103446;3.723936;7.658695;4.990078;1.02048;1.002687;0.729193;-0.435196;-0.0097;7.609056;0.492397;0.47655;12799.9852;4266.483735;3.62131;17.573459;2.170074;35.085057;-0.014081;-0.014616;17.573459;0.042056;16.573459;0.341383;35.085057;30.583438;25.010217;24.306865;0.803058;0.780071;-0.011197;25.228548;281.544607…
Cervix-CHRU-105;A;0;9.9;57;1;0;0;1;0;0;0;0;0;0;0;1;0;0;0;0;0;0;0;0;0;1;0;0;0;11.620346;23.984056;14.200238;39.990919;22.019574;19.554131;4.407096;0.37287;-0.146085;-0.016383;11.254287;0.487154;1.388666;94918.88163;17159.64335;0.163972;1.688445;1.904331;39.378622;0.007014;0.184856;1.688445;0.569612;0.688445;0.454026;153.228536;127.301847;44.338933;42.699365;0.331574;0.318696;-0.014112;21.178829;10…
Cervix-CHRU-106;A;0;8.5;46;1;0;0;1;0;0;0;0;0;0;0;1;0;0;0;0;0;0;0;0;0;1;0;0;0;12.702553;31.044056;14.205658;39.996339;22.024994;19.559551;4.412516;0.37829;-0.140665;-0.010963;11.259707;0.492574;1.394086;94918.88705;17159.64877;0.169392;1.693865;1.909751;39.384042;0.012434;0.190276;1.693865;0.575032;0.693865;0.459446;153.233956;127.307267;44.344353;42.704785;0.336994;0.324116;-0.008692;21.184249;10…
Cervix-CHRU-107;A;0;8.3;42;0;1;0;0;1;0;0;0;0;0;0;1;0;0;0;1;0;0;0;0;0;1;0;0;0;12.050632;97.002824;6.108221;16.738139;8.105714;2.761177;1.651326;1.279126;1.732858;-0.013984;10.39081;0.519731;0.304894;63180.69223;14914.6229;0.221263;1.929391;2.120195;41.937554;0.00477;0.121277;1.929391;0.499553;0.929391;0.399692;122.206674;65.407785;46.902581;42.537397;0.702343;0.635621;-0.010267;14.184114;104.84443…
Cervix-CHRU-108;A;0;8.1;45;1;0;0;1;0;0;0;0;0;0;0;1;0;0;0;1;0;0;0;0;0;1;0;0;0;11.950641;41.106056;14.208558;39.999239;22.027894;19.562451;4.415416;0.38119;-0.137765;-0.008063;11.262607;0.495474;1.396986;94918.88995;17159.65167;0.172292;1.696765;1.912651;39.386942;0.015334;0.193176;1.696765;0.577932;0.696765;0.462346;153.236856;127.310167;44.347253;42.707685;0.339894;0.327016;-0.005792;21.187149;10…
Cervix-CHRU-110;A;1;16.33333333;73;0;1;0;1;0;0;0;0;0;0;0;1;0;0;0;0;0;0;0;0;0;1;0;0;0;13.712331;145.748713;1.6184;4.689983;2.612822;0.487358;0.69811;0.762056;-0.322295;0.001623;9.311042;0.50632;0.202605;23712;19424;2.696311;19.640511;2.018987;63.245552;0.000609;0.000132;19.640511;0.050915;18.640511;1.542714;63.245552;54.338917;42.773289;28.42029;0.787158;0.523019;0.002459;22.870081;201.963445;10.6…
Cervix-CHRU-111;A;1;29;50;0;0;1;0;1;0;0;1;0;0;0;0;0;0;0;0;0;0;0;0;1;0;0;0;0;12.841616;15.073926;13.275761;33.761142;20.407855;19.577196;4.43774;0.477045;-0.298192;0.019129;10.866549;0.516965;1.802679;74784.0148;5152.0148;3.618477;18.303901;2.195251;39.410232;0.015478;0.014963;18.303901;0.069477;17.303901;0.723932;39.410232;36.123584;25.300877;23.465169;0.715075;0.664237;0.018343;25.343567;185.943…
Cervix-CHRU-112;B;1;4.966666667;54;0;1;0;1;0;0;0;0;0;0;0;0;0;0;1;0;0;0;0;0;0;0;0;1;0;12.931328;364.167973;2.13762;7.160113;3.75068;1.057524;1.035938;0.415842;-0.593891;0.01537;10.875604;0.523092;0.33392;41184.0148;64448.0148;3.87863;41.61822;1.956043;81.304404;0.014998;0.014814;41.61822;0.038836;40.61822;1.855362;81.304404;73.951186;63.796206;51.990176;0.877452;0.717774;0.016847;22.554352;157.417…
Cervix-CHRU-113;A;1;7.133333333;71;0;0;1;0;1;0;0;0;0;0;0;1;0;0;0;0;0;0;0;0;0;1;0;0;0;12.461763;44.923824;2.59825;9.50611;5.96458;2.25826;1.512619;0.128111;-0.707704;0.017896;8.352942;0.51593;0.528871;20800.0148;5856.0148;3.539552;20.05947;2.036899;41.967154;0.015391;0.014924;20.05947;0.064689;19.05947;1.373125;41.967154;36.296077;31.636134;26.433223;0.886361;0.742956;0.018047;33.865449;178.469118…
Cervix-CHRU-114;A;0;15.5;54;1;0;0;0;1;0;0;0;0;0;0;1;0;0;0;1;0;0;0;0;0;1;0;0;0;10.116609;43.881955;3.48435;7.469285;4.70739;0.998703;1.006719;0.703063;-0.323545;0.025513;6.583551;0.530267;0.592101;10317.3046;12593.96695;6.715074;20.678252;2.470496;29.408677;0.015365;0.014913;20.678252;0.063195;19.678252;0.068349;29.408677;29.369555;23.148154;7.008017;0.802862;0.253031;0.018967;24.104383;263.707469…
Cervix-CHRU-115;A;0;13.83333333;63;1;0;0;1;0;0;0;0;1;0;0;0;0;0;0;0;0;1;0;0;0;0;0;0;0;12.630277;22.881193;11.04794;27.37489;17.296964;15.772637;3.984414;0.376749;-0.720207;0.017972;8.328327;0.516685;1.879003;70889.44839;4239.046538;3.132309;14.303478;2.06582;33.301433;0.015782;0.015143;14.303478;0.084785;13.303478;0.253968;33.301433;29.893838;27.303838;19.017417;0.928117;0.650785;0.016825;27.73906…
Cervix-CHRU-116;A;0;20.5;86;1;0;0;0;1;0;0;0;0;0;0;1;0;0;0;1;0;0;0;0;0;1;0;0;0;12.455137;66.631402;14.726252;34.65066;20.226929;21.066381;4.603;1.049683;0.348638;0.016645;9.122225;0.5234;2.326993;19367.08902;15571.58707;4.793988;26.554212;2.158278;51.434642;0.015188;0.014853;26.554212;0.05248;25.554212;1.019843;51.434642;52.024619;36.073695;30.498069;0.708109;0.600906;0.017924;21.091551;238.661073…
Cervix-CHRU-118;A;0;15;59;1;0;0;1;0;0;0;0;0;0;0;1;0;0;0;0;0;0;0;0;0;1;0;0;0;12.279031;51.284056;14.204348;39.995029;22.023684;19.558241;4.411206;0.37698;-0.141975;-0.012273;11.258397;0.491264;1.392776;94918.88574;17159.64746;0.168082;1.692555;1.908441;39.382732;0.011124;0.188966;1.692555;0.573722;0.692555;0.458136;153.232646;127.305957;44.343043;42.703475;0.335684;0.322806;-0.010002;21.182939;108…
Cervix-CHRU-119;A;0;12.7;47;1;0;0;1;0;0;0;0;0;0;0;1;0;0;0;1;0;0;0;0;0;1;0;0;0;11.438111;136.41108;6.276036;16.374127;9.699273;5.421088;2.318349;0.42713;-0.795277;-0.011748;7.07121;0.494367;1.040502;39743.13574;17621.16699;2.742488;19.429908;1.97478;55.736739;-0.012081;-0.012564;19.429908;0.038733;18.429908;0.560315;55.736739;53.024627;41.778632;35.888991;0.775261;0.664214;-0.010176;25.045438;208.…
Cervix-CHRU-120;A;0;11.366666667;50;1;0;0;1;0;0;0;1;0;0;0;0;0;0;0;1;0;0;0;0;1;0;0;0;0;11.3571;19.033031;6.969258;11.496538;8.631359;1.323703;1.143329;0.567978;-0.542604;0.01288;5.296072;0.498276;0.656335;6378.587886;926.163508;5.708766;13.15478;2.473786;13.843706;-0.01159;-0.012262;13.15478;0.063245;12.15478;0.172701;13.843706;14.109384;12.460569;11.187863;0.870546;0.780424;-0.006724;26.34985;287…
Cervix-CHRU-121;A;0;12;45;1;0;0;0;1;0;0;0;0;0;0;1;0;0;0;1;0;0;0;0;0;1;0;0;0;11.31957;51.440446;3.726036;7.660795;4.992178;1.02258;1.004787;0.731293;-0.433096;-0.0076;7.611156;0.494497;0.47865;12799.9873;4266.485835;3.62341;17.575559;2.172174;35.087157;-0.011981;-0.012516;17.575559;0.044156;16.575559;0.343483;35.087157;30.585538;25.012317;24.308965;0.805158;0.782171;-0.009097;25.230648;281.546707;…
Cervix-CHRU-122;A;1;5.86667;66;1;0;0;1;0;0;0;0;0;0;0;1;0;0;0;0;0;0;0;0;0;1;0;0;0;12.85173;282.390247;5.273408;15.483223;8.262375;3.67379;1.907323;0.521611;-0.228196;-0.011596;9.863829;0.491745;0.649156;13955.51074;9970.215816;1.973102;13.28435;1.786183;50.037276;-0.011606;-0.012275;13.28435;0.062505;12.28435;0.711991;50.037276;39.924254;37.033034;33.340697;0.914905;0.822451;-0.008853;20.911496;13…
Cervix-CHRU-123;A;1;10.8666667;72;1;0;0;0;1;0;0;0;0;0;0;1;0;0;0;1;0;0;0;0;0;1;0;0;0;12.694301;99.294273;5.233578;15.494696;8.662002;3.681444;1.909316;0.099177;-0.676468;-0.012418;11.958763;0.494667;0.533818;25292.2373;122901.9092;1.546779;19.638335;1.881835;125.9873;-0.012091;-0.012568;19.638335;0.038188;18.638335;1.259801;125.9873;112.994876;58.193751;54.483207;0.502367;0.469532;-0.010643;23.364…
Cervix-CHRU-124;A;0;8.1;33;1;0;0;0;0;1;0;0;0;0;0;1;0;0;0;1;0;0;0;0;0;1;0;0;0;12.895467;102.953003;7.748214;48.054896;15.77445;48.769785;6.971746;1.184466;1.088632;-0.012132;10.843828;0.501476;1.833865;70967.72949;23084.01855;3.254283;27.956695;1.865727;72.540729;-0.012341;-0.012654;27.956695;0.023053;26.956695;3.916344;72.540729;64.383449;43.224036;39.986175;0.658718;0.608438;-0.005813;14.472642;…
Cervix-McGill-001;C;1;24.2;42;1;0;0;0;0;1;0;0;0;0;0;1;0;0;0;1;0;0;0;0;0;1;0;0;0;14.465471;101.802442;8.270667;23.330714;13.250317;9.097739;2.964757;0.189402;-0.671331;-0.060915;6.331864;0.44138;0.882288;50604.96955;10245.26154;0.140757;1.486804;1.955566;58.487426;-0.034168;0.207616;1.486804;0.584084;0.486804;0.356929;97.918914;51.58694;42.34468;39.681487;0.759355;0.707791;-0.05902;23.989024;145.0…
Cervix-McGill-002;C;0;38.96666667;48;1;0;0;0;1;0;0;0;0;0;0;1;0;0;0;0;0;0;0;0;0;1;0;0;0;12.896039;108.743903;6.652716;21.013614;11.093428;7.580929;2.702831;0.487024;-0.282819;-0.060995;7.527213;0.450958;1.163103;69137.68049;12887.10529;0.124698;1.520264;1.763731;63.183852;-0.035037;0.190887;1.520264;0.570426;0.520264;0.445699;98.008956;57.930713;46.248999;42.48891;0.736865;0.672027;-0.059991;21.33…
Cervix-McGill-003;C;0;9.6;68;1;0;0;0;1;0;0;0;0;0;0;1;0;0;0;0;0;0;0;0;0;1;0;0;0;11.26798;127.330152;14.155348;39.946029;21.974684;19.509241;4.362206;0.32798;-0.190975;-0.061273;11.209397;0.442264;1.343776;94918.83674;17159.59846;0.119082;1.643555;1.859441;39.333732;-0.037876;0.139966;1.643555;0.524722;0.643555;0.409136;153.183646;127.256957;44.294043;42.654475;0.286684;0.273806;-0.059002;21.133939…
Cervix-McGill-004;C;1;25.53;40;1;0;0;0;0;1;0;0;0;0;0;0;1;0;0;1;0;0;0;0;0;0;1;0;0;13.83785;96.592002;10.273603;25.749907;15.016545;11.095889;3.283359;0.557452;-0.310339;-0.05295;8.26937;0.446229;1.409628;41062.04058;7073.872611;3.624828;16.903634;1.994533;35.270942;-0.05534;-0.055895;16.903634;0.002863;15.903633;0.17966;35.270942;34.54798;27.919581;19.376796;0.75235;0.505478;-0.053219;22.317865;19…
Cervix-McGill-005;C;0;35.46666667;54;0;0;1;0;1;0;0;0;0;0;0;1;0;0;0;0;0;0;0;0;0;1;0;0;0;12.84933;109.603042;6.060091;16.690009;8.057584;2.713047;1.603196;1.230996;1.684728;-0.062114;10.34268;0.471601;0.256764;63180.6441;14914.57477;0.173133;1.881261;2.072065;41.889424;-0.04336;0.073147;1.881261;0.451423;0.881261;0.351562;122.158544;65.359655;46.854451;42.489267;0.654213;0.587491;-0.058397;14.13598…
Cervix-McGill-006;C;1;14.13333;40;1;0;0;0;1;0;0;0;0;0;0;0;1;0;0;0;0;0;0;0;0;0;1;0;0;13.17259;101.782446;4.383122;10.715571;6.158212;2.066527;1.397144;0.864452;-0.051637;-0.059164;8.587635;0.441301;0.444966;13200.12092;4551.107734;0.283081;1.623244;2.159753;29.332177;-0.037444;0.147347;1.623244;0.531791;0.623244;0.785424;64.696273;52.543555;26.688285;20.612426;0.446804;0.331305;-0.058497;22.195435…
Cervix-McGill-007;C;0;20.36666667;47;1;0;0;0;1;0;0;0;0;0;0;1;0;0;0;1;0;0;0;0;0;1;0;0;0;11.992641;41.219405;5.724777;19.715678;9.386995;5.573479;2.311182;0.562301;-0.061926;-0.062434;11.105536;0.472125;0.994578;141750.70267;25980.86871;0.120356;1.913222;1.729601;33.223703;-0.043833;0.06665;1.913222;0.443104;0.913222;1.045561;131.442517;96.494489;53.40698;50.776509;0.490833;0.46359;-0.060714;18.111…
Cervix-McGill-008;C;0;62.6;55;1;0;0;0;0;1;0;1;0;0;0;0;0;0;0;1;0;0;0;0;1;0;0;0;0;11.273488;103.893589;7.160026;24.570447;12.294158;12.63554;3.501619;0.730593;0.113405;-0.060658;9.875152;0.44371;1.443235;34285.70002;10353.29377;0.240272;1.96686;1.880289;51.358142;-0.043338;0.058094;1.96686;0.431261;0.96686;0.693749;83.829863;54.785388;43.403968;34.798655;0.730788;0.573892;-0.059406;21.108098;172.74…
Cervix-McGill-009;C;0;68.63333333;58;1;0;0;0;0;1;0;0;0;0;0;1;0;0;0;1;0;0;0;0;0;1;0;0;0;11.870543;56.103545;5.726007;19.716908;9.388225;5.574709;2.312412;0.563531;-0.060696;-0.061204;11.106766;0.473355;0.995808;141750.7039;25980.86994;0.121586;1.914452;1.730831;39.333732;-0.042603;0.06788;1.914452;0.444334;0.914452;1.046791;131.443747;96.495719;53.40821;50.777739;0.492063;0.46482;-0.059484;18.1130…
Cervix-McGill-010;C;0;69.1;49;1;0;0;0;0;1;0;1;0;0;0;0;0;0;0;1;0;0;0;0;1;0;0;0;0;11.249076;21.641031;3.361045;9.555937;5.079729;1.356433;1.148792;0.570618;-0.127193;-0.026087;9.346351;0.486222;0.483953;37139.79261;15801.77211;2.618473;16.416132;1.962888;48.138678;-0.026904;-0.027475;16.416132;0.033113;15.416132;0.139909;48.138678;44.994032;38.485651;23.762644;0.827739;0.500719;-0.025361;20.460797;…
Cervix-McGill-011;C;0;13.86666667;57;1;0;0;0;1;0;0;1;0;0;0;0;1;0;0;1;0;0;0;0;0;0;1;0;0;10.835044;28.439129;9.805356;23.451568;13.270356;9.979641;3.107108;1.011352;0.439153;-0.052354;6.679767;0.442973;0.948508;6847.9383;12164.0633;4.593761;18.219296;2.185214;35.9383;-0.061021;-0.061536;18.219296;-0.006998;17.219296;0.671084;35.9383;32.467833;18.749581;18.280825;0.516583;0.502173;-0.05448;20.499672…
Cervix-McGill-012;C;0;74.96666667;50;1;0;0;0;0;1;0;0;0;0;0;1;0;0;0;1;0;0;0;0;0;1;0;0;0;11.94884;32.731265;3.677036;7.611795;4.943178;0.97358;0.955787;0.682293;-0.482096;-0.0566;7.562156;0.445497;0.42965;12799.9383;4266.436835;3.57441;17.526559;2.123174;35.038157;-0.060981;-0.061516;17.526559;-0.004844;16.526559;0.294483;35.038157;30.536538;24.963317;24.259965;0.756158;0.733171;-0.058097;25.181648…
Cervix-McGill-013;C;1;61.8666;52;1;0;0;0;0;1;0;0;0;0;0;1;0;0;0;0;0;0;0;0;0;1;0;0;0;13.61953;210.402763;14.153338;39.944019;21.972674;19.507231;4.360196;0.32597;-0.192985;-0.063283;11.207387;0.440254;1.341766;94918.83473;17159.59645;0.117072;1.641545;1.857431;39.331722;-0.039886;0.137956;1.641545;0.522712;0.641545;0.407126;153.181636;127.254947;44.292033;42.652465;0.284674;0.271796;-0.061012;21.13…
Cervix-McGill-014;C;1;11.2666;40;1;0;0;0;0;1;0;0;0;0;0;0;1;0;0;1;0;0;1;0;0;0;0;0;0;13.035269;97.320674;14.158758;39.949439;21.978094;19.512651;4.365616;0.33139;-0.187565;-0.057863;11.212807;0.445674;1.347186;94918.84015;17159.60187;0.122492;1.646965;1.862851;39.337142;-0.034466;0.143376;1.646965;0.528132;0.646965;0.412546;153.187056;127.260367;44.297453;42.657885;0.290094;0.277216;-0.055592;21.13…
Cervix-McGill-015;C;1;6.13333;61;1;0;0;0;1;0;0;0;0;0;0;0;1;0;0;1;0;0;0;0;0;0;1;0;0;13.17359;101.801446;6.061321;16.691239;8.058814;2.714277;1.604426;1.232226;1.685958;-0.060884;10.34391;0.472831;0.257994;63180.64533;14914.576;0.174363;1.882491;2.073295;41.890654;-0.04213;0.074377;1.882491;0.452653;0.882491;0.352792;122.159774;65.360885;46.855681;42.490497;0.655443;0.588721;-0.057167;14.137214;104…
Cervix-McGill-016;C;0;97.63333333;42;1;0;0;0;1;0;0;1;0;0;0;0;0;0;0;1;0;0;0;0;1;0;0;0;0;11.92884;32.092265;14.161658;39.952339;21.980994;19.515551;4.368516;0.33429;-0.184665;-0.054963;11.215707;0.448574;1.350086;94918.84305;17159.60477;0.125392;1.649865;1.865751;39.340042;-0.031566;0.146276;1.649865;0.531032;0.649865;0.415446;153.189956;127.263267;44.300353;42.660785;0.292994;0.280116;-0.052692;21…
Cervix-McGill-017;C;1;8.9;67;1;0;0;0;1;0;0;0;0;0;0;0;1;0;0;1;0;0;0;0;0;0;1;0;0;13.83585;96.237002;1.5715;4.643083;2.565922;0.440458;0.65121;0.715156;-0.369195;-0.045277;9.264142;0.45942;0.155705;23711.9531;19423.9531;2.649411;19.593611;1.972087;63.198652;-0.046291;-0.046768;19.593611;0.004015;18.593611;1.495814;63.198652;54.292017;42.726389;28.37339;0.740258;0.476119;-0.044441;22.823181;201.91654…
Cervix-McGill-018;D;1;8.5;65;1;0;0;0;0;1;0;0;0;0;0;1;0;0;0;1;0;0;0;0;0;1;0;0;0;13.39274;202.002868;13.228861;33.714242;20.360955;19.530296;4.39084;0.430145;-0.345092;-0.027771;10.819649;0.470065;1.755779;74783.9679;5151.9679;3.571577;18.257001;2.148351;39.363332;-0.031422;-0.031937;18.257001;0.022577;17.257001;0.677032;39.363332;36.076684;25.253977;23.418269;0.668175;0.617337;-0.028557;25.296667;…
Cervix-McGill-019;C;0;61.73333333;58;0;1;0;0;0;1;0;0;0;0;0;1;0;0;0;0;0;0;0;0;0;1;0;0;0;11.31277;114.129684;2.09072;7.113213;3.70378;1.010624;0.989038;0.368942;-0.640791;-0.03153;10.828704;0.476192;0.28702;41183.9679;64447.9679;3.83173;41.57132;1.909143;81.257504;-0.031902;-0.032086;41.57132;-0.008064;40.57132;1.808462;81.257504;73.904286;63.749306;51.943276;0.830552;0.670874;-0.030053;22.507452;1…
Cervix-McGill-020;D;1;15.46666;26;0;0;1;0;1;0;0;0;0;0;0;1;0;0;0;1;0;0;0;0;0;1;0;0;0;12.8888;113.703399;2.55135;9.45921;5.91768;2.21136;1.465719;0.081211;-0.754604;-0.029004;8.306042;0.46903;0.481971;20799.9679;5855.9679;3.492652;20.01257;1.989999;41.920254;-0.031509;-0.031976;20.01257;0.017789;19.01257;1.326225;41.920254;36.249177;31.589234;26.386323;0.839461;0.696056;-0.028853;33.818549;178.4222…
Cervix-McGill-021;C;0;27.16666667;62;1;0;0;0;0;1;0;0;0;0;0;0;0;0;1;0;0;0;0;0;0;0;0;1;0;12.27879;125.198706;3.43745;7.422385;4.66049;0.951803;0.959819;0.656163;-0.370445;-0.021387;6.536651;0.483367;0.545201;10317.2577;12593.92005;6.668174;20.631352;2.423596;29.361777;-0.031535;-0.031987;20.631352;0.016295;19.631352;0.021449;29.361777;29.322655;23.101254;6.961117;0.755962;0.206131;-0.027933;24.0574…
Cervix-McGill-022;D;1;8.0333;31;1;0;0;0;0;1;0;0;0;0;0;0;1;0;0;1;0;0;0;0;0;0;1;0;0;13.47673;206.30678;11.00104;27.32799;17.250064;15.725737;3.937514;0.329849;-0.767107;-0.028928;8.281427;0.469785;1.832103;70889.40149;4238.999638;3.085409;14.256578;2.01892;33.254533;-0.031118;-0.031757;14.256578;0.037885;13.256578;0.207068;33.254533;29.846938;27.256938;18.970517;0.881217;0.603885;-0.030075;27.69216…
Cervix-McGill-023;D;0;9.8;81;1;0;0;0;0;1;0;0;0;0;0;0;1;0;0;1;0;0;0;0;0;0;1;0;0;11.33477;147.007684;14.679352;34.60376;20.180029;21.019481;4.5561;1.002783;0.301738;-0.030255;9.075325;0.4765;2.280093;19367.04212;15571.54017;4.747088;26.507312;2.111378;51.387742;-0.031712;-0.032047;26.507312;0.00558;25.507312;0.972943;51.387742;51.977719;36.026795;30.451169;0.661209;0.554006;-0.028976;21.044651;238.…
Cervix-McGill-024;D;1;8.133;86;1;0;0;0;0;1;0;0;0;0;0;0;1;0;0;1;0;0;0;0;0;0;1;0;0;12.27879;93.667399;14.157448;39.948129;21.976784;19.511341;4.364306;0.33008;-0.188875;-0.059173;11.211497;0.444364;1.345876;94918.83884;17159.60056;0.121182;1.645655;1.861541;39.335832;-0.035776;0.142066;1.645655;0.526822;0.645655;0.411236;153.185746;127.259057;44.296143;42.656575;0.288784;0.275906;-0.056902;21.13603…
Cervix-McGill-025;C;0;71.63333333;46;1;0;0;0;0;1;0;0;0;0;0;1;0;0;0;1;0;0;0;0;0;1;0;0;0;12.26479;121.105706;6.229136;16.327227;9.652373;5.374188;2.271449;0.38023;-0.842177;-0.058648;7.02431;0.447467;0.993602;39743.08884;17621.12009;2.695588;19.383008;1.92788;55.689839;-0.058981;-0.059464;19.383008;-0.008167;18.383008;0.513415;55.689839;52.977727;41.731732;35.842091;0.728361;0.617314;-0.057076;24.9…
Cervix-McGill-027;D;0;12.03333;40;1;0;0;0;0;1;0;0;0;0;0;1;0;0;0;1;0;0;0;0;0;1;0;0;0;13.47723;206.10878;3.679136;7.613895;4.945278;0.97568;0.957887;0.684393;-0.479996;-0.0545;7.564256;0.447597;0.43175;12799.9404;4266.438935;3.57651;17.528659;2.125274;35.040257;-0.058881;-0.059416;17.528659;-0.002744;16.528659;0.296583;35.040257;30.538638;24.965417;24.262065;0.758258;0.735271;-0.055997;25.183748;28…
Cervix-McGill-028;C;1;8;54;1;0;0;0;1;0;0;0;0;0;0;0;0;0;1;1;0;0;0;0;0;0;0;1;0;12.82295;97.702399;5.226508;15.436323;8.215475;3.62689;1.860423;0.474711;-0.275096;-0.058496;9.816929;0.444845;0.602256;13955.46384;9970.168916;1.926202;13.23745;1.739283;49.990376;-0.058506;-0.059175;13.23745;0.015605;12.23745;0.665091;49.990376;39.877354;36.986134;33.293797;0.868005;0.775551;-0.055753;20.864596;136.790…
Cervix-McGill-029;D;0;9.43;68;0;0;1;0;0;1;0;1;0;0;0;0;0;0;0;1;0;0;0;0;1;0;0;0;0;11.30077;80.034684;5.186678;15.447796;8.615102;3.634544;1.862416;0.052277;-0.723368;-0.059318;11.911863;0.447767;0.486918;25292.1904;122901.8623;1.499879;19.591435;1.834935;125.9404;-0.058991;-0.059468;19.591435;-0.008712;18.591435;1.212901;125.9404;112.947976;58.146851;54.436307;0.455467;0.422632;-0.057543;23.317417;…
Cervix-Nantes-001;E;0;45.06666667;45;1;0;0;0;1;0;0;0;0;0;0;1;0;0;0;0;0;0;0;0;0;1;0;0;0;12.766039;75.860903;14.59531;34.305954;22.34129;12.196702;4.964326;0.809674;-1.38469;0.042108;15.240812;1.038288;2.383946;13180.798402;8197.428284;6.574062;25.395584;4.087744;58.819554;0.03415;0.03278;25.395584;0.189506;23.395584;0.78644;58.819554;56.818138;41.505758;32.169254;1.492502;1.163672;0.037992;57.7401…
Cervix-Nantes-002;E;0;49.66666667;69;1;0;0;0;0;1;0;0;0;0;0;1;0;0;0;0;0;0;0;0;0;1;0;0;0;11.298298;88.635152;13.93735;30.9449;20.77318;8.604648;4.172536;0.111844;-2.266122;0.03525;18.461242;1.033774;1.752632;42433.07086;22901.69976;4.958448;28.234594;3.862102;83.266412;0.033804;0.032514;28.234594;0.17363;26.234594;0.256938;83.266412;73.149728;60.166252;56.088108;1.676662;1.565112;0.036006;58.14293;…
Cervix-Nantes-003;E;1;4.9666666;42;1;0;0;0;1;0;0;0;0;1;0;0;0;0;0;0;1;0;0;0;0;0;0;0;0;14.33221;528.451571;14.777508;35.259224;22.100376;11.32059;4.783388;0.715896;-1.608742;0.034934;18.753306;1.035936;2.482204;47745.25056;36022.04742;6.45885;38.299076;3.808144;92.638498;0.033068;0.032086;38.299076;0.136328;36.299076;0.757348;92.638498;80.556816;76.44812;55.9576;1.929752;1.42083;0.034894;51.773372;…
Cervix-Nantes-004;E;0;47.56666667;41;0;1;0;0;1;0;0;0;0;1;0;0;0;0;0;1;1;0;0;0;0;0;0;0;0;11.71149;53.856033;16.983672;42.966732;27.033122;17.41846;5.92869;0.444828;-1.427184;0.038072;16.724326;1.040352;3.147748;23065.68024;16691.170472;6.592986;30.685066;4.173214;72.585228;0.033568;0.032356;30.685066;0.162292;28.685066;0.783464;72.585228;63.808274;48.482586;43.480828;1.551194;1.39434;0.04057;55.149…
Cervix-Nantes-005;E;1;19.16666;34;1;0;0;1;0;0;0;0;0;0;0;0;1;0;0;1;0;0;0;0;0;0;1;0;0;12.86089;173.549413;7.41653;19.351894;9.767118;1.993088;2.01235;2.57565;3.979574;0.036854;19.380554;1.063666;0.784434;170060.25056;18708.328676;6.409676;32.578922;4.10506;82.881058;0.033416;0.032264;32.578922;0.154698;30.578922;1.257628;82.881058;78.31186;54.05285;41.836244;1.412;1.099874;0.041132;30.604492;238.22…
Cervix-Nantes-006;E;0;46.26666667;26;1;0;0;1;0;0;0;0;0;1;0;0;0;0;0;0;1;0;0;0;0;0;0;0;0;11.39207;16.236056;10.30398;41.565888;21.272502;24.04656;6.962134;1.951428;0.190484;0.04041;15.980716;1.085988;2.878248;20706.70954;16714.371644;8.80963;39.59243;4.621086;99.38974;0.033006;0.032058;39.59243;0.13291;37.59243;2.493444;99.38974;95.262696;50.07137;38.194154;1.08271;0.83327;0.041576;52.647686;434.07…
Cervix-Nantes-007;E;0;48.06666667;44;1;0;0;1;0;0;0;0;0;0;0;1;0;0;0;0;0;0;0;0;0;1;0;0;0;11.36556;86.853597;8.276872;27.17341;12.818162;6.810248;3.713768;2.161994;1.840992;0.035688;18.07112;1.034062;1.499176;67840.0318;26944.0318;9.875536;65.923058;4.018286;118.96035;0.032362;0.031856;65.923058;0.092506;63.923058;1.535306;118.96035;114.79474;87.429138;42.268452;1.554894;0.767868;0.039708;36.433342;…
Cervix-Nantes-008;E;0;45.33333333;54;1;0;0;1;0;0;0;0;0;0;0;0;1;0;0;0;0;0;1;0;0;0;0;0;0;12.73015;22.772193;6.023352;13.601208;9.301842;2.00471;2.01821;0.56916;-1.897592;0.048894;13.77253;1.040348;1.2673;14976.0318;7680.0318;8.79953;35.501564;4.373264;56.0318;0.03322;0.032158;35.501564;0.144572;33.501564;0.847936;56.0318;55.95163;48.015702;31.714462;1.747968;1.164946;0.046292;64.05768;547.628774;19…
Cervix-Nantes-009;E;0;46;32;1;0;0;1;0;0;0;0;0;0;0;0;0;0;0;0;0;0;0;0;1;0;0;0;0;10.58977;46.204402;10.554956;34.13189;16.405602;8.48823;4.144324;1.662206;1.003474;0.033834;19.97132;1.039926;1.772684;70743.64898;30419.0982;5.688344;38.427818;3.765134;112.388376;0.033062;0.032082;38.427818;0.135978;36.427818;1.14943;112.388376;98.222374;71.015428;65.91153;1.477634;1.373674;0.036098;36.870846;248.0141…
Cervix-Nantes-010;E;1;8.2;56;1;0;0;1;0;0;0;0;0;0;0;1;0;0;0;1;0;0;0;0;0;1;0;0;0;14.510471;106.70042;22.008078;62.093048;36.979784;31.585778;7.975852;-0.001136;-1.28763;0.033392;20.693392;1.031566;3.320716;92332.64898;45706.44976;4.413584;32.536186;3.927904;130.507858;0.03342;0.032266;32.536186;0.15486;30.536186;0.824688;130.507858;126.296028;70.78035;61.074436;1.152442;0.998704;0.040728;52.709332;…
Cervix-Nantes-011;E;0;46.3;40;1;0;0;0;0;1;0;0;0;0;0;1;0;0;0;1;0;0;0;0;0;1;0;0;0;11.98984;32.007265;4.438098;13.071684;7.405616;2.111338;2.071182;1.307654;-0.892422;0.03601;17.903912;1.045304;0.67899;67712.0318;23616.0318;5.602154;37.294748;4.077954;110.01362;0.03312;0.03211;37.294748;0.139146;35.294748;1.685324;110.01362;106.198174;64.092682;61.649918;1.238602;1.192584;0.036374;50.788376;452.4335…
Cervix-Nantes-012;E;1;10.5;44;1;0;0;1;0;0;0;0;0;0;0;0;0;0;1;0;0;0;0;0;0;0;0;1;0;13.82385;113.592002;19.097202;74.499238;35.265806;49.012054;9.9293;1.11101;0.20743;0.032676;16.495708;1.04479;4.123454;55890.7506;61116.26226;7.13224;75.896004;3.848386;188.76442;0.032254;0.031836;75.896004;0.084526;73.896004;2.728016;188.76442;180.019562;108.17576;91.37619;1.233482;1.046806;0.038254;40.802952;241.592…
Cervix-Nantes-013;E;1;6.8666;68;1;0;0;0;0;1;0;0;0;0;0;1;0;0;0;0;0;0;0;0;0;1;0;0;0;13.38974;202.045868;10.973356;41.136864;17.386702;8.632254;4.179198;1.27257;1.593662;0.03321;21.20935;1.05761;1.2989;135100.17242;45053.39508;4.583508;38.364164;4.056012;133.238404;0.033064;0.032084;38.364164;0.13615;36.364164;1.114116;133.238404;106.482888;99.330712;78.764184;1.897426;1.511022;0.040262;29.96025;134…
Cervix-Nantes-014;E;0;38.5;41;1;0;0;0;0;1;0;0;0;0;0;1;0;0;0;0;0;0;0;0;0;1;0;0;0;12.45759;13.782399;6.80929;19.199074;10.246658;2.800066;2.384784;1.228436;-0.167186;0.035026;18.779902;1.059644;1.055106;74279.67242;31603.63142;5.324146;32.919464;4.012976;96.364556;0.033392;0.03225;32.919464;0.153426;30.919464;0.367018;96.364556;90.075264;77.058502;47.612488;1.742678;1.088638;0.036478;41.008794;286.…
Cervix-Nantes-015;E;0;37.9;56;1;0;0;0;1;0;0;0;0;0;1;0;0;0;0;0;0;1;0;0;0;0;0;0;0;12.87779;65.105706;7.983978;46.388962;11.60347;4.629348;3.064142;4.901172;33.742118;0.033566;20.52739;1.068162;1.210534;141609.93024;60901.80134;7.964632;60.786438;3.99074;154.38205;0.032434;0.031872;60.786438;0.097638;58.786438;1.063236;154.38205;133.482742;120.469254;85.657922;1.83677;1.31506;0.057722;14.572484;48.0…
Cervix-Nantes-016;E;0;38.33333333;68;1;0;0;1;0;0;0;0;0;0;0;1;0;0;0;0;0;0;0;0;0;1;0;0;0;12.9863;46.256778;14.1407;63.035554;22.898972;21.693112;6.613792;2.391166;3.964184;0.032422;17.651624;1.09708;2.179144;162329.7818;157994.01618;5.47724;63.746578;3.685374;211.275742;0.03239;0.031862;63.746578;0.09458;61.746578;3.984088;211.275742;182.352158;121.811342;103.371704;1.367686;1.165408;0.04177;25.597…
Cervix-Nantes-017;E;0;39.16666667;37;1;0;0;0;1;0;0;0;0;0;1;0;0;0;0;1;0;1;0;0;0;0;0;0;0;11.45577;80.101684;27.013988;68.895058;37.183228;42.597098;9.258424;2.267844;1.129178;0.041996;15.288818;1.04175;3.195724;20104.6236;13238.640198;8.153248;36.27594;4.603228;78.848038;0.033176;0.032136;36.27594;0.142162;34.27594;1.72914;78.848038;74.637062;46.711858;36.500562;1.283188;1.009446;0.041392;39.161296…
Cervix-Nantes-018;E;1;12.53;46;1;0;0;0;1;0;0;0;0;0;0;1;0;0;0;1;0;0;0;0;0;1;0;0;0;12.12759;83.043399;19.45945;64.16633;32.07354;20.46425;6.424366;0.014646;-0.432722;0.033966;20.084358;1.015026;2.895562;112369.41462;32163.29156;5.17167;40.739254;4.13645;143.64238;0.032956;0.032038;40.739254;0.130062;38.739254;0.810208;143.64238;136.65654;96.321816;53.51732;1.441354;0.814756;0.0406;39.551628;140.542…
Cervix-Nantes-019;E;0;36.4;41;1;0;0;0;0;1;0;0;0;0;0;1;0;0;0;1;0;0;0;0;0;1;0;0;0;12.46779;55.203706;6.717694;21.22681;11.031902;3.878856;2.805626;1.489288;0.349774;0.040366;15.837512;1.046366;1.214318;96946.47712;8497.246644;7.085284;29.766874;4.665946;73.353012;0.03365;0.032408;29.766874;0.166322;27.766874;0.757972;73.353012;70.113954;39.68562;35.292282;1.163438;1.038062;0.042984;43.700952;304.38…
Cervix-Nantes-020;E;1;5.2;53;0;1;0;1;0;0;0;0;0;0;0;1;0;0;0;0;0;0;0;0;0;1;0;0;0;13.34637;206.78178;23.40892;70.345558;35.965884;35.751926;8.484034;1.200236;-0.519634;0.03218;25.05519;1.075852;2.470312;175986.0944;290926.313;4.66101;63.246296;3.815752;306.75644;0.032398;0.031864;63.246296;0.095076;61.246296;5.956508;306.75644;288.008424;148.690568;137.272538;1.064236;0.984938;0.035752;38.561956;255…
Cervix-Nantes-021;E;0;35.56666667;57;1;0;0;1;0;0;0;0;0;0;0;0;1;0;0;1;0;0;0;0;0;0;1;0;0;11.45577;80.021684;10.7313;26.02472;14.995588;5.63358;3.378972;1.84836;0.239658;0.038862;16.37616;1.042528;1.61839;40308.5611;9032.294496;8.174844;36.494778;4.265946;91.595986;0.033162;0.03213;36.494778;0.1415;34.494778;1.11665;91.595986;83.933786;52.675794;32.093376;1.286692;0.796062;0.03871;42.226426;421.3383…
Cervix-Nantes-022;E;0;36.06666667;51;1;0;0;0;1;0;0;0;0;0;0;0;0;0;1;1;0;0;0;0;0;0;0;1;0;9.92064;85.451744;14.913166;47.361866;24.165988;22.828594;6.784102;1.704076;0.771606;0.04279;15.04739;1.037294;3.60996;12238.94684;9188.189026;7.964094;30.033944;4.228984;65.514618;0.033626;0.032392;30.033944;0.165124;28.033944;0.397194;65.514618;62.385426;41.648996;29.021878;1.366676;0.96166;0.040244;42.789716…
Cervix-Nantes-023;E;0;38.26666667;25;1;0;0;1;0;0;0;0;0;0;0;1;0;0;0;1;0;0;0;0;0;1;0;0;0;10.89797;26.643292;16.808854;41.026458;24.62344;14.6221;5.439248;1.146806;-0.876828;0.04148;14.983414;1.051988;2.690178;50436.64406;28791.7554;6.92653;41.80656;3.774314;105.262172;0.039712;0.03882;41.80656;0.134368;39.80656;0.891272;105.262172;95.259906;75.969386;61.566836;1.633428;1.33092;0.042326;45.989222;40…
Cervix-Nantes-024;E;1;13;23;1;0;0;1;0;0;0;1;0;0;0;0;0;0;0;1;0;0;0;0;1;0;0;0;0;13.55621;176.067251;18.368428;45.285694;23.532882;9.606174;4.412974;3.173864;6.468666;0.04369;19.599616;1.124206;2.217578;45571.39406;26443.24758;7.618176;44.47254;4.410482;114.021052;0.039614;0.038782;44.47254;0.128622;42.47254;1.14985;114.021052;120.572132;72.797016;43.241396;1.245872;0.75546;0.048502;27.814028;229.92…
Cervix-Nantes-025;E;0;34.53333333;53;1;0;0;1;0;0;0;0;0;0;0;1;0;0;0;1;0;0;0;0;0;1;0;0;0;12.45805;20.905043;8.023192;24.524228;11.088006;3.671514;2.73412;3.017094;7.080438;0.05021;14.961266;1.074122;1.263358;12569.128444;10840.615748;9.630204;36.640056;4.674964;65.03091;0.039956;0.038926;36.640056;0.147886;34.640056;1.133316;65.03091;54.866226;47.247974;32.042202;1.760702;1.206026;0.056294;28.99338…
Cervix-Nantes-026;E;1;6.333;64;0;0;1;0;0;1;0;0;0;0;1;0;0;0;0;0;0;1;0;0;0;0;0;0;0;13.04553;210.536763;6.418792;17.001934;9.67859;2.302856;2.16663;0.772568;-1.318464;0.042984;17.78315;1.046968;0.87191;33623.43314;15438.817896;5.747068;30.277958;4.141164;81.622912;0.040404;0.039178;30.277958;0.170878;28.277958;0.621154;81.622912;79.771082;51.35696;47.709872;1.325864;1.23438;0.044882;46.018286;309.56…
Cervix-Nantes-027;E;1;17.6;45;1;0;0;0;1;0;0;0;0;0;0;0;0;0;1;1;0;0;0;0;0;0;0;1;0;13.030269;117.311674;12.554354;46.575756;20.965748;16.454484;5.768502;1.702166;1.36491;0.039492;14.501862;1.058848;1.669868;18781.5386;77901.27298;5.264212;50.092162;3.937386;141.573054;0.039448;0.038728;50.092162;0.118514;48.092162;1.33463;141.573054;119.984584;106.809108;89.305332;1.81891;1.527048;0.04434;35.218166;…
Cervix-Nantes-028;E;0;34.83333333;47;1;0;0;0;0;1;0;0;0;0;0;1;0;0;0;0;0;0;0;0;0;1;0;0;0;12.97733;89.654042;14.002516;23.057076;17.326718;2.711406;2.350658;1.199956;-1.021208;0.08976;10.656144;1.060552;1.37667;12757.239772;1852.391016;11.481532;26.37356;5.011572;27.751412;0.04082;0.039476;26.37356;0.19049;24.37356;0.409402;27.751412;28.282768;24.985138;22.439726;1.805092;1.624848;0.050552;52.7637;5…
Cervix-Nantes-029;E;1;12.6;47;1;0;0;1;0;0;0;0;0;0;0;1;0;0;0;1;0;0;0;0;0;1;0;0;0;13.21159;121.405446;4.127092;8.96358;6.216848;0.692168;1.1819;0.968956;-0.846402;0.060434;13.135698;1.04615;0.46252;16657.570826;4665.721706;11.294436;34.791262;5.105266;66.9714;0.040064;0.038982;34.791262;0.1537;32.791262;0.511452;66.9714;60.48136;32.054762;19.657664;1.097988;0.687778;0.054904;56.355176;454.748;19.35…
Cervix-Nantes-030;E;0;30.1;44;1;0;0;1;0;0;0;1;0;0;0;0;0;0;0;0;0;0;0;0;1;0;0;0;0;11.66846;91.306658;20.698006;51.650614;30.18389;22.342578;6.717518;1.265704;-0.469878;0.0449;16.68954;1.043258;2.970056;82124.23196;14147.896022;7.400456;33.958068;4.139866;70.692684;0.04012;0.03901;33.958068;0.156526;31.958066;0.51012;70.692684;69.24676;55.989962;38.904392;1.6555;1.161756;0.044362;44.78653;387.664914…
Cervix-Nantes-031;F;1;28.7666;70;1;0;0;0;1;0;0;0;0;0;0;0;1;0;0;1;0;0;1;0;0;0;0;0;0;12.89255;109.806789;10.7079;26.00132;14.972188;5.61018;3.355572;1.82496;0.216258;0.015462;16.35276;1.019128;1.59499;40308.5377;9032.271096;8.151444;36.471378;4.242546;91.572586;0.009762;0.00873;36.471378;0.1181;34.471378;1.09325;91.572586;83.910386;52.652394;32.069976;1.263292;0.772662;0.01531;42.203026;421.314988;…
Cervix-Nantes-032;G;0;29;65;1;0;0;0;1;0;0;0;0;0;0;1;0;0;0;1;0;0;0;0;0;1;0;0;0;11.9246;91.503658;6.548192;39.594086;11.846348;7.584556;3.901784;2.407216;5.225548;0.011028;20.850772;1.034264;1.074986;33885.52508;57779.00556;6.550102;52.042884;4.142408;167.293654;0.01026;0.009574;52.042884;0.086334;50.042884;2.754486;167.293654;107.672348;89.603836;74.787834;1.67381;1.39858;0.021778;23.525252;109.27…
Cervix-Nantes-033;E;0;28.56666667;33;1;0;0;0;1;0;0;0;0;0;0;1;0;0;0;1;0;0;0;0;0;1;0;0;0;12.823255;10.751789;16.649882;40.130638;24.961078;15.030834;5.490586;1.176384;-0.71907;0.012732;18.606682;1.020374;2.06287;45929.56414;27367.4704;5.860322;34.398738;3.915954;87.003716;0.010948;0.009854;34.398738;0.125776;32.398738;1.591628;87.003716;75.520118;74.149086;58.833332;1.973146;1.567488;0.012998;51.28…
Cervix-Nantes-034;E;1;27.6333;39;1;0;0;0;1;0;0;0;0;0;0;1;0;0;0;1;0;0;0;0;0;1;0;0;0;13.802331;85.883713;9.235704;40.391254;16.366676;13.711458;5.244342;2.273872;3.029964;0.01186;19.610458;1.037246;1.607308;53904.22822;30978.02118;8.561468;58.91151;4.096574;90.485518;0.010124;0.009538;58.91151;0.07737;56.91151;2.169934;130.485518;115.467872;71.03395;59.973278;1.239764;1.048168;0.01868;32.947132;227…
Cervix-Nantes-035;E;1;11.1666;45;1;0;0;0;0;1;0;0;0;0;0;1;0;0;0;1;0;0;0;0;0;1;0;0;0;12.921616;95.901926;19.743572;47.035996;26.673572;20.092142;6.347076;2.155564;1.011166;0.028152;13.492394;1.018806;2.029876;13696.00946;24328.25946;9.320382;36.571452;4.503288;72.00946;0.010818;0.009788;36.571452;0.118864;34.571452;1.475028;72.00946;65.068526;37.632022;36.69451;1.166026;1.137206;0.0239;41.132204;49…
Cervix-Nantes-036;E;0;24;63;0;1;0;0;1;0;0;0;0;0;0;1;0;0;0;0;0;0;0;0;0;1;0;0;0;12.36759;13.007399;5.002248;12.757582;7.667396;1.337336;1.639108;1.385348;-0.037252;0.020972;14.955954;1.02982;0.909552;72440.85322;8000.00946;8.658422;32.901168;4.382342;63.001522;0.01105;0.00991;32.901168;0.131072;30.901168;0.94535;63.001522;59.079762;46.123622;26.182292;1.570792;0.895618;0.020558;49.751754;377.628534…
Cervix-Nantes-037;E;0;28.7;51;1;0;0;0;1;0;0;0;0;0;0;1;0;0;0;0;0;0;0;0;0;1;0;0;0;12.25779;75.074706;7.486932;15.35645;10.019216;2.08002;2.044434;1.497446;-0.831332;0.01966;15.257172;1.023854;0.99216;25600.00946;8533.00653;7.28168;35.185978;4.379208;70.209174;0.010898;0.009828;35.185978;0.123172;33.185978;0.721826;70.209174;61.205936;50.059494;48.65279;1.645176;1.599202;0.016666;50.496156;563.12827…
Cervix-Nantes-038;E;0;24.36666667;71;1;0;0;0;0;1;0;0;0;0;0;1;0;0;0;0;0;0;0;0;0;1;0;0;0;13.32637;46.10578;17.096228;41.502418;24.003298;15.284976;5.536758;2.230824;1.44127;0.025704;21.923838;1.018342;2.577516;14540.480164;9280.00946;10.546568;35.359336;4.873096;55.00037;0.010888;0.009822;35.359336;0.122614;33.359336;0.866354;55.00037;53.287876;43.92604;22.466292;1.65803;0.85246;0.016322;43.640832;…
Cervix-Nantes-039;E;0;26.6;34;1;0;0;1;0;0;0;0;0;0;1;0;0;0;0;0;0;1;0;0;0;0;0;0;0;11.29577;80.006684;8.989006;27.74471;12.3538;5.650578;3.368364;3.703056;8.13145;0.017056;16.146718;1.030632;1.327532;66964.17352;13398.548522;10.73876;46.968788;4.491872;89.809234;0.010392;0.009614;46.968788;0.09464;44.968788;1.700338;89.809234;87.397674;61.249896;29.100674;1.411032;0.675252;0.025784;27.814872;306.783…
Cervix-Nantes-040;E;1;20.7;43;1;0;0;1;0;0;0;0;0;0;0;1;0;0;0;1;0;0;0;0;0;0;0;0;1;13.95989;107.550291;12.586932;32.783114;19.433406;10.877036;4.671558;0.88912;-1.555694;0.011364;14.17728;1.023594;2.115864;79486.30634;35242.36884;5.519836;38.894676;3.98442;111.508338;0.010698;0.009732;38.894676;0.112326;36.894676;1.15549;111.508338;106.084114;83.592124;71.812842;1.585382;1.363288;0.014508;50.125736;…
Cervix-Nantes-041;E;0;17.73333333;48;0;1;0;0;0;1;0;0;0;0;0;1;0;0;0;0;0;0;0;0;0;1;0;0;0;11.870641;41.773405;11.843216;31.394534;18.77279;9.886756;4.454074;0.734796;-1.61884;0.011736;19.7008;1.028504;1.585634;69802.17352;28229.76336;4.739692;31.974696;3.937604;117.107712;0.01112;0.00995;31.974696;0.134596;29.974696;0.79362;117.107712;103.287818;73.090874;57.755672;1.424692;1.127724;0.01215;51.50518…
Cervix-Nantes-042;F;0;21.76666667;43;1;0;0;1;0;0;0;0;0;1;0;0;0;0;0;1;1;0;0;0;0;0;0;0;0;11.338488;103.902589;16.635134;46.755228;26.594434;18.289278;6.023314;0.472604;-1.248862;-0.02803;12.757528;0.97656;1.858376;101210.0329;20490.61688;0.375314;3.067408;4.004932;117.068652;0.025464;0.509032;3.067408;1.261968;1.067408;0.807658;195.931628;103.26768;84.78316;79.456774;1.61251;1.509382;-0.02424;48.07…
Cervix-Nantes-043;E;0;19.4;48;1;0;0;0;1;0;0;0;0;0;0;1;0;0;0;1;0;0;0;0;0;1;0;0;0;11.716543;56.332545;13.399232;42.121028;22.280656;15.255658;5.499462;1.067848;-0.471838;-0.02819;15.148226;0.995716;2.420006;138275.45478;25774.30438;0.343196;3.134328;3.621262;126.461504;0.023726;0.475574;3.134328;1.234652;1.134328;0.985198;196.111712;115.955226;92.591798;85.07162;1.56753;1.437854;-0.026182;42.758286…
Cervix-Nantes-044;E;0;16.7;73;1;0;0;1;0;0;0;0;0;0;0;0;1;0;0;1;0;0;1;0;0;0;0;0;0;11.196076;9.445031;28.404496;79.985858;44.043168;39.112282;8.818212;0.74976;-0.28815;-0.028746;22.512594;0.978328;2.781352;189837.76728;34319.29072;0.331964;3.38091;3.812682;78.761264;0.018048;0.373732;3.38091;1.143244;1.38091;0.912072;306.461092;254.607714;88.681886;85.40275;0.667168;0.641412;-0.024204;42.361678;217.…
Cervix-Nantes-045;G;0;18.9;34;1;0;0;0;0;1;0;0;0;0;0;0;1;0;0;1;0;0;0;0;0;0;0;0;1;10.786044;28.205129;20.641006;51.593614;30.12689;22.285578;6.660518;1.208704;-0.526878;-0.0121;16.63254;0.986258;2.913056;82124.17496;14147.839022;7.343456;33.901068;4.082866;70.635684;-0.01688;-0.01799;33.901068;0.099526;31.901066;0.45312;70.635684;69.18976;55.932962;38.847392;1.5985;1.104756;-0.012638;44.72953;387.6…
Cervix-Nantes-046;G;0;18.46666667;51;1;0;0;0;0;1;0;0;0;0;0;0;1;0;0;1;0;0;0;0;0;0;1;0;0;11.95184;32.691265;12.213982;33.473818;16.208968;5.519894;3.300192;2.555792;3.463256;-0.030428;20.77916;1.037002;0.607328;126361.382;29829.24334;0.440066;3.856322;4.23793;83.872648;0.00708;0.240094;3.856322;0.996646;1.856322;0.796924;244.410888;130.81311;93.802702;85.072334;1.402226;1.268782;-0.022994;28.365768…
Cervix-Nantes-048;E;0;16.43333333;58;1;0;0;0;1;0;0;1;0;0;0;0;0;0;0;0;0;0;0;0;1;0;0;0;0;9.88702;60.481188;8.860044;21.524942;12.410224;4.226854;2.888088;1.822704;-0.009474;-0.024528;17.26907;0.976402;0.983732;26400.33564;9102.309268;0.659962;3.340288;4.413306;58.758154;0.018912;0.388494;3.340288;1.157382;1.340288;1.664648;129.486346;105.18091;53.47037;41.318652;0.987408;0.75641;-0.023194;44.48467;…
Cervix-Nantes-049;E;0;14.4;52;1;0;0;1;0;0;0;0;0;0;0;1;0;0;0;1;0;0;0;0;0;1;0;0;0;12.84907;82.701566;11.543354;39.525156;18.86779;11.240758;4.716164;1.218402;-0.030052;-0.031068;22.304872;1.03805;2.082956;283501.49914;51961.83122;0.334512;3.920244;3.553002;66.541206;0.006134;0.2271;3.920244;0.980008;1.920244;2.184922;262.978834;193.082778;106.90776;101.646818;1.075466;1.02098;-0.027628;36.317454;22…
Cervix-Nantes-050;E;0;14.93333333;56;1;0;0;0;0;1;0;0;0;0;0;0;1;0;0;1;0;0;0;0;0;0;1;0;0;12.44606;72.223728;14.413852;49.234694;24.682116;25.36488;7.097038;1.554986;0.32061;-0.027516;19.844104;0.98122;2.98027;68571.49384;20706.68134;0.574344;4.02752;3.854378;102.810084;0.007124;0.209988;4.02752;0.956322;2.02752;1.481298;167.753526;109.664576;86.901736;69.69111;1.555376;1.241584;-0.025012;42.309996;…
Cervix-Nantes-051;E;0;17.8;56;1;0;0;0;0;1;0;0;0;0;0;0;1;0;0;1;0;0;1;0;0;0;0;0;0;12.13425;109.304666;11.545814;39.527616;18.87025;11.243218;4.718624;1.220862;-0.027592;-0.028608;22.307332;1.04051;2.085416;283501.5016;51961.83368;0.336972;3.922704;3.555462;78.761264;0.008594;0.22956;3.922704;0.982468;1.922704;2.187382;262.981294;193.085238;106.91022;101.649278;1.077926;1.02344;-0.025168;36.319914;2…
